# Supplementary material for: Polyphenol-stabilized coacervates for enzyme-triggered drug delivery
Source: Nat Commun. 2024 Aug 24;15:7295. doi: 10.1038/s41467-024-51218-8 (PMC11344779; doi:10.1038/s41467-024-51218-8)
Supplement: Supplementary file 8 — Source Data [file 41467_2024_51218_MOESM8_ESM.xlsx]

## Sheet: Figure 1
	Figure 1b				Figure 1c								Figure 1g						Figure 1h									Figure 1i
		Nano-	Micro-		C2 (mM)								C2 (mM)						Disassembly (%)									Turbidity (%)
	Diameter	Intensity	Intensity		Wavelength (nm)	0	0.06	0.12	0.25	0.5	1			0.4	0.5	0.75	1			Citric	Urea	Trioton X	SDS	PEG	DMF	DMSO		pH level				Avg	std
	0.4	0	0		300	0.028	0.011	0.008	0.222	1.259	0.979		1	98.731	99.7779	100.057	100.095			24.2331	69.8598	91.4182	91.4182	-5.25635	90.9187	67.8761		13	0.916806	2.72528	1.82521	1.82243	0.738308
	0.463	0	0		302	0.026	0.012	0.008	0.215	1.241	0.979		2	98.8071	99.8858	99.9112	100.07			29.4065	82.311	92.1717	93.1845	5.21747	84.1627	82.5406		12.5	1.82521	1.82521	1.82521	1.82521	0
	0.536	0	0		304	0.024	0.011	0.008	0.208	1.222	0.976		3	98.7881	99.8921	100.07	100.082			34.8631	87.9699	94.2066	94.7213	8.61097	97.5945	97.5945		11	7.10336	14.4933	13.7021	11.7663	3.31296
	0.621	0	0		306	0.021	0.008	0.007	0.2	1.196	0.972		4	98.6231	99.5876	99.9492	100.082		avg	29.5009	80.0469	92.5988	93.108	2.85737	90.892	82.6704		10	39.1865	46.5436	41.3862	42.3721	3.08335
	0.719	0	0		308	0.019	0.008	0.006	0.196	1.176	0.971		5	98.6992	99.6701	100.121	100.159		std	4.34022	7.56475	1.17778	1.34957	5.90216	5.48355	12.1328		9	64.3549	63.3562	64.3549	64.022	0.470765
	0.833	0	0		310	0.016	0.007	0.006	0.19	1.157	0.97		6	98.7119	99.651	100.051	100.146											8	85.1406	82.622	80.2303	82.6643	2.00486
	0.965	0	0		312	0.014	0.007	0.006	0.185	1.14	0.968		7	98.5914	99.4353	100.241	99.9556											7	86.4481	85.6781	80.0474	84.0579	2.85321
	1.12	0	0		314	0.012	0.005	0.006	0.181	1.12	0.966		8	98.731	99.9492	99.9619	100.152											6	76.8794	74.6487	73.2083	74.9121	1.51022
	1.29	0	0		316	0.009	0.004	0.006	0.174	1.092	0.965																	4.5	85.2769	80.4116	81.1201	82.2695	2.14611
	1.5	0	0		318	0.006	0.002	0.005	0.168	1.073	0.962																	2.5	77.92	72.9604	76.2316	75.704	2.05881
	1.74	0	0		320	0.005	0.002	0.005	0.164	1.053	0.959																	2	76.6654	71.9457	76.0117	74.8743	2.08795
	2.01	0	0		322	0.005	0.002	0.005	0.16	1.036	0.959																	1	73.9385	69.239	70.0774	71.0849	2.04656
	2.33	0	0		324	0.004	0.002	0.005	0.157	1.017	0.957
	2.7	0	0		326	0.004	0.002	0.005	0.154	1.005	0.956
	3.12	0	0		328	0.002	0.002	0.004	0.151	0.992	0.954
	3.62	0	0		330	0.002	0.001	0.004	0.146	0.978	0.952
	4.19	0	0		332	0.002	0.002	0.005	0.143	0.959	0.948
	4.85	0	0		334	0.002	0.002	0.005	0.141	0.946	0.949
	5.61	0	0		336	0.002	0.002	0.004	0.138	0.929	0.947
	6.5	0	0		338	0	0	0.002	0.132	0.913	0.945
	7.53	0	0		340	0.001	0.002	0.004	0.13	0.897	0.944
	8.72	0	0		342	0.001	0.003	0.004	0.127	0.88	0.943
	10.1	0	0		344	0.001	0.001	0.004	0.124	0.866	0.941
	11.7	0	0		346	0.001	0.001	0.003	0.121	0.855	0.939
	13.5	0	0		348	0.001	0.001	0.004	0.118	0.844	0.937
	15.7	0	0		350	0.001	0.001	0.004	0.115	0.828	0.935
	18.2	0	0		352	0.002	0.002	0.004	0.114	0.817	0.935
	21	0	0		354	0.002	0.002	0.003	0.112	0.806	0.933
	24.4	0	0		356	0.002	0.001	0.003	0.109	0.796	0.931
	28.2	0	0		358	0.002	0.002	0.004	0.107	0.782	0.929
	32.7	0	0		360	0.002	0.001	0.004	0.104	0.771	0.927
	37.8	0	0		362	0.001	0.002	0.004	0.103	0.761	0.927
	43.8	0	0		364	0.001	0.001	0.003	0.1	0.751	0.925
	50.7	0	0		366	0.001	0.002	0.004	0.097	0.733	0.921
	58.8	0	0		368	0.001	0.001	0.003	0.096	0.723	0.922
	68.1	0	0		370	0	0.002	0.003	0.093	0.711	0.918
	78.8	1.21	0		372	0.001	0	0.002	0.091	0.701	0.917
	91.3	7.51	0		374	0.002	0.002	0.003	0.09	0.692	0.915
	106	15.8	0		376	0	0.001	0.002	0.088	0.682	0.914
	122	21.8	0		378	0.001	0	0.003	0.086	0.676	0.912
	142	22.4	0		380	0.002	0.001	0.004	0.086	0.67	0.913
	164	17.8	0		382	0.001	0.001	0.003	0.083	0.659	0.911
	190	10.2	0		384	0.001	0.001	0.003	0.082	0.648	0.907
	220	3.31	0		386	0.002	0.002	0.003	0.081	0.641	0.908
	255	0	0		388	0	0.001	0.003	0.079	0.629	0.903
	295	0	0		390	0.001	0.002	0.004	0.079	0.621	0.904
	342	0	0		392	0.001	0.002	0.003	0.077	0.613	0.902
	396	0	0		394	0.002	0.002	0.004	0.075	0.606	0.901
	459	0	0		396	0.001	0.002	0.003	0.074	0.596	0.899
	531	0	0		398	0.001	0	0.002	0.072	0.588	0.896
	615	0	0		400	0.001	0.001	0.003	0.071	0.581	0.896
	712	0	0		402	0.001	0.002	0.003	0.07	0.573	0.894
	825	0	0.735		404	0	0.001	0.002	0.068	0.566	0.892
	955	0	5.01		406	0.001	0.001	0.003	0.068	0.56	0.892
	1110	0	11.6		408	0.001	0.002	0.003	0.067	0.553	0.889
	1280	0	17.7		410	0.001	0.002	0.003	0.065	0.545	0.889
	1480	0	20.7		412	0.002	0.003	0.003	0.065	0.538	0.887
	1720	0	19.4		414	0	0.001	0.003	0.063	0.529	0.884
	1990	0	14.5		416	0	0.001	0.002	0.061	0.52	0.881
	2300	0	7.96		418	0.001	0.001	0.002	0.06	0.514	0.881
	2670	0	2.49		420	0.001	0.002	0.003	0.06	0.508	0.879
	3090	0	0		422	0.001	0.002	0.003	0.059	0.503	0.878
	3580	0	0		424	0	0.001	0.002	0.057	0.496	0.876
	4150	0	0		426	0.001	0.002	0.003	0.057	0.491	0.875
	4800	0	0		428	0.001	0.002	0.003	0.057	0.487	0.874
	5560	0	0		430	0.001	0.002	0.003	0.056	0.48	0.872
	6440	0	0		432	0.001	0.002	0.003	0.055	0.474	0.87
	7460	0	0		434	0	0.001	0.003	0.053	0.468	0.868
	8630	0	0		436	0	0.001	0.003	0.052	0.461	0.867
					438	0.001	0.002	0.003	0.052	0.456	0.866
					440	0.001	0.002	0.003	0.051	0.45	0.864
					442	0.001	0.002	0.003	0.05	0.444	0.862
					444	0.001	0.001	0.003	0.049	0.439	0.86
					446	0.001	0.002	0.002	0.048	0.433	0.859
					448	0.002	0.002	0.003	0.048	0.429	0.858
					450	0	0.002	0.002	0.047	0.425	0.855
					452	0	0.002	0.002	0.047	0.42	0.854
					454	0.002	0.002	0.003	0.046	0.415	0.853
					456	0.001	0.002	0.003	0.045	0.41	0.852
					458	0.001	0.001	0.002	0.044	0.404	0.848
					460	0	0.002	0.003	0.043	0.399	0.847
					462	0.002	0.002	0.003	0.043	0.396	0.847
					464	0.001	0	0.002	0.041	0.39	0.844
					466	0.002	0.002	0.002	0.042	0.386	0.843
					468	0.002	0.003	0.003	0.042	0.38	0.841
					470	0.001	0.001	0.003	0.04	0.376	0.839
					472	0.001	0.002	0.003	0.04	0.372	0.837
					474	0.001	0.002	0.003	0.04	0.368	0.837
					476	0.001	0.002	0.002	0.039	0.366	0.835
					478	0.001	0.001	0.002	0.039	0.362	0.833
					480	0	0.002	0.002	0.037	0.357	0.83
					482	0.001	0.002	0.003	0.038	0.352	0.829
					484	0.001	0.002	0.002	0.038	0.349	0.828
					486	0	0.002	0.003	0.037	0.345	0.827
					488	0.001	0.002	0.003	0.037	0.341	0.825
					490	0.001	0.002	0.002	0.036	0.337	0.824
					492	0.001	0.002	0.003	0.036	0.335	0.821
					494	0	0.001	0.002	0.035	0.33	0.819
					496	0	0.002	0.002	0.035	0.327	0.819
					498	0.001	0.002	0.003	0.034	0.324	0.816
					500	0.001	0.001	0.001	0.034	0.321	0.815
					502	0.001	0.002	0.002	0.034	0.318	0.815
					504	0	0.002	0.002	0.032	0.313	0.811
					506	0.001	0.002	0.003	0.033	0.311	0.811
					508	-0.001	0.001	0.002	0.031	0.306	0.808
					510	0.002	0.003	0.002	0.032	0.303	0.806
					512	0.001	0.002	0.001	0.03	0.299	0.804
					514	0.001	0.002	0.002	0.031	0.296	0.802
					516	0.001	0.002	0.002	0.03	0.293	0.801
					518	0	0.001	0.001	0.03	0.289	0.798
					520	0.001	0.002	0.002	0.029	0.288	0.798
					522	0	0.001	0	0.028	0.285	0.795
					524	0.001	0.002	0.002	0.029	0.282	0.794
					526	0.001	0.002	0.002	0.029	0.279	0.792
					528	0.001	0.002	0.002	0.028	0.276	0.791
					530	0.001	0.002	0.002	0.028	0.273	0.79
					532	0.002	0.002	0.001	0.027	0.271	0.787
					534	0.001	0.002	0.001	0.026	0.267	0.786
					536	0.001	0.002	0.001	0.026	0.265	0.784
					538	0.002	0.002	0.001	0.025	0.262	0.782
					540	0.001	0.002	0.001	0.026	0.259	0.78
					542	0.001	0.002	0.001	0.025	0.257	0.778
					544	0.002	0.002	0.001	0.025	0.256	0.777
					546	0.002	0.002	0.001	0.025	0.252	0.776
					548	0.001	0.001	0	0.024	0.25	0.773
					550	0.002	0.002	0.002	0.024	0.249	0.773
					552	0.002	0.001	0	0.023	0.244	0.767
					554	0.001	0.002	0.002	0.023	0.244	0.767
					556	0.002	0.003	0.001	0.023	0.241	0.765
					558	0.001	0.002	0.001	0.023	0.236	0.765
					560	0	0.001	0	0.021	0.234	0.76
					562	0.002	0.003	0.002	0.023	0.232	0.76
					564	0.001	0.002	0.002	0.021	0.23	0.758
					566	0.003	0.002	0.001	0.021	0.228	0.755
					568	0.002	0.003	0.001	0.021	0.227	0.754
					570	0.002	0.003	0.001	0.023	0.226	0.754
					572	0	0.003	0.001	0.02	0.222	0.751
					574	0.002	0.003	0.002	0.021	0.222	0.751
					576	0.001	0.003	0.001	0.02	0.219	0.748
					578	0.001	0.002	0.001	0.02	0.217	0.747
					580	0.002	0.004	0.002	0.019	0.215	0.745
					582	0.002	0.002	0.001	0.019	0.213	0.743
					584	0.002	0.003	0.001	0.018	0.21	0.741
					586	0.002	0.003	0.001	0.019	0.209	0.738
					588	0.002	0.003	0.002	0.02	0.206	0.737
					590	0.002	0.002	0	0.018	0.205	0.734
					592	0	0.003	0	0.018	0.204	0.734
					594	0.002	0.003	0.003	0.018	0.203	0.732
					596	0.003	0.004	0.003	0.019	0.201	0.731
					598	0.001	0.003	0.001	0.018	0.198	0.728
					600	0.002	0.003	0.002	0.017	0.197	0.726
					602	0.003	0.003	0.002	0.018	0.195	0.724
					604	0.002	0.002	0.001	0.016	0.192	0.722
					606	0.002	0.004	0.002	0.017	0.191	0.721
					608	0.002	0.002	0.003	0.016	0.189	0.718
					610	0.002	0.003	0.002	0.016	0.188	0.717
					612	0	0.001	0	0.013	0.184	0.714
					614	0.002	0.002	0.002	0.016	0.184	0.713
					616	0.001	0.003	0.001	0.016	0.183	0.712
					618	0.002	0.002	0.001	0.015	0.182	0.709
					620	0.002	0.003	0.002	0.017	0.18	0.709
					622	0.002	0.002	0.001	0.015	0.178	0.706
					624	0.002	0.003	0.003	0.015	0.177	0.705
					626	0.002	0.003	0.002	0.016	0.175	0.701
					628	0.001	0.003	0.001	0.014	0.173	0.699
					630	0.003	0.004	0.003	0.015	0.172	0.699
					632	0.002	0.003	0.002	0.015	0.17	0.696
					634	0.003	0.003	0.003	0.014	0.17	0.695
					636	0.002	0.003	0.002	0.014	0.169	0.694
					638	0.001	0.002	0.002	0.014	0.166	0.691
					640	0.003	0.003	0.003	0.014	0.166	0.691
					642	0.003	0.003	0.002	0.015	0.165	0.688
					644	0.002	0.002	0.002	0.014	0.162	0.686
					646	0.004	0.003	0.003	0.014	0.162	0.685
					648	0.003	0.004	0.003	0.014	0.16	0.682
					650	0.003	0.003	0.003	0.013	0.159	0.679
					652	0.002	0.003	0.003	0.013	0.157	0.679
					654	0.003	0.003	0.003	0.013	0.157	0.677
					656	0.002	0.003	0.003	0.013	0.154	0.675
					658	0.003	0.003	0.003	0.014	0.154	0.673
					660	0.001	0.003	0.003	0.013	0.152	0.67
					662	0.003	0.003	0.002	0.014	0.151	0.67
					664	0.002	0.003	0.003	0.013	0.149	0.668
					666	0.002	0.003	0.003	0.014	0.149	0.665
					668	0.003	0.004	0.003	0.014	0.148	0.665
					670	0.003	0.003	0.003	0.013	0.147	0.663
					672	0.002	0.003	0.004	0.013	0.146	0.66
					674	0.003	0.004	0.003	0.013	0.146	0.659
					676	0.004	0.004	0.005	0.014	0.144	0.656
					678	0.001	0.003	0.003	0.013	0.141	0.654
					680	0.003	0.004	0.004	0.013	0.142	0.653
					682	0.003	0.003	0.004	0.013	0.141	0.651
					684	0.003	0.003	0.004	0.012	0.14	0.65
					686	0.002	0.004	0.004	0.013	0.139	0.648
					688	0.002	0.003	0.003	0.013	0.137	0.645
					690	0.002	0.003	0.003	0.012	0.136	0.644
					692	0.003	0.004	0.004	0.012	0.136	0.643
					694	0.002	0.004	0.003	0.012	0.133	0.639
					696	0.003	0.004	0.004	0.012	0.132	0.637
					698	0.002	0.004	0.003	0.013	0.132	0.635
					700	0.003	0.003	0.003	0.012	0.13	0.635
					702	0.003	0.004	0.004	0.013	0.13	0.633
					704	0.003	0.004	0.004	0.012	0.129	0.632
					706	0.001	0.003	0.002	0.011	0.126	0.628
					708	0.002	0.005	0.005	0.013	0.127	0.628
					710	0.002	0.003	0.003	0.011	0.126	0.626
					712	0.002	0.004	0.004	0.012	0.125	0.623
					714	0.003	0.004	0.005	0.012	0.125	0.622
					716	0.003	0.003	0.004	0.011	0.123	0.62
					718	0.002	0.003	0.004	0.011	0.121	0.618
					720	0.003	0.004	0.005	0.012	0.122	0.617
					722	0.004	0.005	0.006	0.013	0.122	0.617
					724	0.002	0.003	0.004	0.012	0.118	0.613
					726	0.003	0.004	0.005	0.012	0.118	0.61
					728	0.002	0.003	0.004	0.011	0.117	0.609
					730	0.003	0.004	0.005	0.012	0.117	0.607
					732	0.003	0.004	0.005	0.011	0.117	0.605
					734	0.003	0.003	0.005	0.012	0.115	0.604
					736	0.003	0.004	0.004	0.012	0.115	0.603
					738	0.002	0.004	0.004	0.011	0.113	0.599
					740	0.003	0.003	0.004	0.01	0.112	0.597
					742	0.003	0.004	0.005	0.011	0.111	0.597
					744	0.004	0.004	0.005	0.011	0.112	0.594
					746	0.002	0.003	0.004	0.011	0.11	0.592
					748	0.003	0.004	0.005	0.01	0.109	0.591
					750	0.002	0.003	0.004	0.01	0.108	0.588
					752	0.002	0.004	0.004	0.011	0.107	0.587
					754	0.003	0.004	0.004	0.012	0.108	0.586
					756	0.004	0.003	0.005	0.011	0.107	0.584
					758	0.003	0.003	0.004	0.012	0.105	0.581
					760	0.003	0.004	0.004	0.011	0.105	0.58
					762	0.002	0.003	0.004	0.011	0.104	0.578
					764	0.002	0.004	0.005	0.011	0.102	0.577
					766	0.003	0.004	0.004	0.011	0.102	0.576
					768	0.003	0.003	0.005	0.011	0.101	0.572
					770	0.002	0.001	0.003	0.01	0.1	0.57
					772	0.003	0.003	0.004	0.011	0.1	0.569
					774	0.003	0.004	0.005	0.012	0.1	0.57
					776	0.001	0.002	0.003	0.01	0.098	0.567
					778	0.002	0.003	0.004	0.01	0.096	0.564
					780	0.003	0.005	0.007	0.011	0.096	0.565
					782	0.001	0.003	0.004	0.009	0.097	0.56
					784	0.001	0.003	0.004	0.009	0.097	0.558
					786	0.002	0.002	0.003	0.008	0.095	0.555
					788	0.005	0.002	0.006	0.011	0.096	0.557
					790	0.002	0.003	0.004	0.011	0.094	0.552
					792	0.002	0.004	0.004	0.011	0.095	0.552
					794	0.002	0.001	0.004	0.011	0.093	0.55
					796	0.003	0.004	0.006	0.011	0.094	0.55
					798	0.003	0.001	0.006	0.011	0.092	0.547
					800	0.003	0.002	0.004	0.011	0.089	0.545
					802	0.001	0.002	0.002	0.01	0.089	0.542
					804	0.004	0.006	0.005	0.012	0.091	0.54
					806	0.002	0.003	0.004	0.01	0.089	0.538
					808	0.002	0.004	0.005	0.01	0.088	0.538
					810	0.004	0.006	0.007	0.012	0.089	0.538
					812	0.002	0.004	0.004	0.011	0.086	0.533
					814	0.005	0.004	0.007	0.012	0.088	0.535
					816	0.001	0.002	0.004	0.009	0.086	0.53
					818	0.001	0.003	0.003	0.01	0.085	0.53
					820	0.002	0.004	0.004	0.01	0.084	0.527
					822	0.002	0.003	0.004	0.01	0.084	0.526
					824	0.003	0.004	0.005	0.011	0.084	0.526
					826	0.002	0.003	0.004	0.01	0.083	0.523
					828	0.003	0.005	0.005	0.011	0.084	0.524
					830	0.003	0.002	0.004	0.009	0.081	0.519
					832	0.002	0.003	0.004	0.01	0.081	0.516
					834	0.002	0.003	0.004	0.01	0.081	0.516
					836	0.003	0.004	0.005	0.011	0.08	0.516
					838	0.002	0.003	0.005	0.01	0.079	0.513
					840	0.003	0.005	0.006	0.011	0.081	0.514
					842	0.001	0.002	0.004	0.01	0.079	0.51
					844	0.005	0.004	0.006	0.012	0.08	0.511
					846	0.003	0.004	0.005	0.011	0.079	0.508
					848	0.002	0.001	0.004	0.01	0.076	0.507
					850	0.004	0.005	0.006	0.011	0.079	0.506
					852	0.002	0.003	0.002	0.009	0.077	0.502
					854	0.001	0.002	0.002	0.009	0.076	0.5
					856	0.002	0.001	0.003	0.009	0.074	0.498
					858	0.003	0.003	0.004	0.01	0.074	0.497
					860	0.004	0.004	0.005	0.011	0.075	0.496
					862	0.003	0.003	0.005	0.009	0.07	0.495
					864	0.003	0.003	0.005	0.01	0.074	0.495
					866	0.004	0.004	0.005	0.009	0.074	0.492
					868	0.004	0.004	0.005	0.012	0.073	0.492
					870	0.001	0.003	0.004	0.009	0.071	0.487
					872	0.002	0.005	0.003	0.009	0.071	0.486
					874	0.002	0.004	0.005	0.011	0.071	0.484
					876	0.003	0.003	0.004	0.009	0.069	0.482
					878	0.002	0.003	0.005	0.009	0.07	0.481
					880	0.002	0.003	0.004	0.009	0.069	0.48
					882	0.002	0.003	0.004	0.009	0.069	0.479
					884	0.002	0.003	0.003	0.009	0.069	0.478
					886	0.003	0.003	0.004	0.009	0.069	0.477
					888	0.002	0.004	0.005	0.009	0.069	0.474
					890	0.004	0.004	0.004	0.01	0.068	0.473
					892	0.002	0.002	0.003	0.009	0.067	0.469
					894	0.003	0.002	0.003	0.009	0.066	0.47
					896	0.003	0.003	0.004	0.009	0.067	0.469
					898	0.002	0.002	0.003	0.007	0.064	0.467
					900	0.002	0.003	0.004	0.009	0.064	0.464

## Sheet: Figure 2
	Figure 2b							Figure 2c						Figure 2d						Figure 2e							Figure 2f																		Figure 2g
																					abs		RFU
	Thrombin concentration	0.05	0.1	0.25	0.5	2.5			scramble		YRLVPRGS			m/z	positive		m/z	negative		Wavlength	negative	positive	Wavelength	negative	positive		0	0.15	0.3	1.5	0	0.15	0.3	1.5	Time	0		150		300		1.5			x axis	III	II	I	avg
		9.5225	31.8329	66.5562	70.776	72.1291			71.2922	62.9319	65.8807	0.916806		499.987	289		499.987	309		300	0.904	0.138	660	18	983		3914	3218	3277	5355	2890	3338	3604	4942	0	3402	512	3278	60	3440.5	163.5	5148.5	206.5		0	0	0	0	0
		10.3935	35.6596	62.6941	72.4323	77.9577			69.6611	67.4913	64.7629	0.916806		499.994	308		499.994	325		302	0.894	0.139	662	26	1378		2864	3353	3640	8633	4335	3356	3984	7567	1	3599.5	735.5	3354.5	1.5	3812	172	8100	533		3	1.71022	1.68364	1.57877	1.65754
		7.16008	21.7854	42.7009	79.5238	80.7987			73.7457	61.2742	68.8111	1.14469		500.002	375		500.002	292		304	0.881	0.127	664	38	1748		2823	2871	3621	16634	3829	3401	5148	14563	2	3326	503	3136	265	4384.5	763.5	15598.5	1035.5		6	4.84339	4.64241	4.35493	4.61358
	avg	9.02535	29.7593	57.3171	74.244	76.9618		avg	71.5663	63.8991	66.4849	0.992767		500.01	346		500.01	270		306	0.866	0.123	666	44	2187		2568	3400	3927	28007	4205	3650	5998	26503	3	3386.5	818.5	3525	125	4962.5	1035.5	27255	752		12	8.18176	8.90802	7.65872	8.2495
	std	1.36603	5.85084	10.4548	3.79411	3.60872		std	1.67878	2.62863	1.707	0.107426		500.018	340		500.018	302		308	0.852	0.127	668	57	2733		2838	3463	4601	37715	3968	3823	7568	37535	4	3403	565	3643	180	6084.5	1483.5	37625	90		18	9.72645	9.55932	10.0291	9.77162
														500.026	347		500.026	312		310	0.843	0.12	670	79	3297		2801	3631	4915	43688	4227	4044	9540	42360	5	3514	713	3837.5	206.5	7227.5	2312.5	43024	664		24	11.8064	11.9158	12.3094	12.0105
														500.034	374		500.034	323		312	0.832	0.112	672	75	3885		2950	3629	5800	46883	3630	3917	12729	44797	6	3290	340	3773	144	9264.5	3464.5	45840	1043		30	15.9988	15.4475	15.0187	15.4883
														500.041	348		500.041	310		314	0.822	0.116	674	108	4635		3298	4213	6597	46409	3958	4142	17220	47021	7	3628	330	4177.5	35.5	11908.5	5311.5	46715	306		0.058	26.228	Vmax
														500.049	374		500.049	348		316	0.805	0.11	676	112	5649		3016	4120	8163	48732	3093	4396	21824	47035	8	3054.5	38.5	4258	138	14993.5	6830.5	47883.5	848.5			1311.4	60
														500.057	352		500.057	294		318	0.79	0.1	678	136	6471		3086	4410	9746	48430	3224	4610	27517	47876	9	3155	69	4510	100	18631.5	8885.5	48153	277		Kcat/Km	0.910694	uM-1s-1
														500.065	333		500.065	315		320	0.778	0.099	680	162	7811		2836	4663	11660	47568	3377	4605	33021	47404	10	3106.5	270.5	4634	29	22340.5	10680.5	47486	82		Km	24
														500.073	318		500.073	330		322	0.769	0.102	682	201	9333		2821	4895	14241	48541	3380	4802	37610	48675	11	3100.5	279.5	4848.5	46.5	25925.5	11684.5	48608	67		Kcat	21.8567
														500.081	360		500.081	309		324	0.758	0.098	684	202	10012		2844	5155	17266	48184	3141	5175	39761	48273	12	2992.5	148.5	5165	10	28513.5	11247.5	48228.5	44.5
														500.088	373		500.088	307		326	0.753	0.095	686	237	12333		2997	5720	20995	48611	2997	5560	41430	48012	13	2997	0	5640	80	31212.5	10217.5	48311.5	299.5
														500.096	350		500.096	301		328	0.745	0.099	688	259	13737		3104	6068	24749	48656	3019	5950	42796	47712	14	3061.5	42.5	6009	59	33772.5	9023.5	48184	472
														500.104	320		500.104	285		330	0.737	0.099	690	301	14918		2896	6085	28641	47890	3227	6197	43510	48093	15	3061.5	165.5	6141	56	36075.5	7434.5	47991.5	101.5
														500.112	337		500.112	273		332	0.723	0.095	692	310	16576		2952	6883	31669	47383	3270	6890	43824	47304	16	3111	159	6886.5	3.5	37746.5	6077.5	47343.5	39.5
														500.12	324		500.12	304		334	0.716	0.097	694	328	17123		2904	7077	36374	47411	3208	7116	44010	48198	17	3056	152	7096.5	19.5	40192	3818	47804.5	393.5
														500.128	270		500.128	316		336	0.708	0.098	696	327	17771		2995	8083	38482	46630	3424	7830	44707	47331	18	3209.5	214.5	7956.5	126.5	41594.5	3112.5	46980.5	350.5
														500.135	272		500.135	300		338	0.702	0.098	698	342	18009		2965	8691	40907	47598	3210	8552	44234	46585	19	3087.5	122.5	8621.5	69.5	42570.5	1663.5	47091.5	506.5
														500.143	297		500.143	316		340	0.693	0.099	700	371	18598		2956	9799	42621	47048	3111	9465	44905	45624	20	3033.5	77.5	9632	167	43763	1142	46336	712
														500.151	272		500.151	289		342	0.684	0.102	702	373	18353		2898	10074	42724	46933	3086	9771	45001	45490	21	2992	94	9922.5	151.5	43862.5	1138.5	46211.5	721.5
														500.159	320		500.159	290		344	0.681	0.1	704	372	17992		3082	10802	44228	47590	3283	10438	44618	47501	22	3182.5	100.5	10620	182	44423	195	47545.5	44.5
														500.167	318		500.167	297		346	0.675	0.103	706	361	17124		2891	11579	44694	46553	3077	11573	45612	47750	23	2984	93	11576	3	45153	459	47151.5	598.5
														500.175	333		500.175	310		348	0.672	0.106	708	379	16053		3132	12896	44790	47119	3248	13159	44467	46916	24	3190	58	13027.5	131.5	44628.5	161.5	47017.5	101.5
														500.182	319		500.182	318		350	0.665	0.106	710	349	15043		3063	13820	45080	47296	3269	13191	44771	45671	25	3166	103	13505.5	314.5	44925.5	154.5	46483.5	812.5
														500.19	294		500.19	295		352	0.659	0.104	712	360	13824		3075	14649	45516	46383	3074	14873	45119	46033	26	3074.5	0.5	14761	112	45317.5	198.5	46208	175
														500.198	325		500.198	290		354	0.654	0.105	714	363	13037		3204	16369	45503	45926	3027	16048	45112	45439	27	3115.5	88.5	16208.5	160.5	45307.5	195.5	45682.5	243.5
														500.206	363		500.206	344		356	0.652	0.103	716	324	11894		3034	17290	45117	46627	3083	17131	45263	46355	28	3058.5	24.5	17210.5	79.5	45190	73	46491	136
														500.214	338		500.214	308		358	0.644	0.097	718	316	11077		3095	19157	45129	45226	2940	18199	46112	46104	29	3017.5	77.5	18678	479	45620.5	491.5	45665	439
														500.221	369		500.221	298		360	0.641	0.095	720	309	10587		3111	20402	46084	46816	3150	20164	45805	45306	30	3130.5	19.5	20283	119	45944.5	139.5	46061	755
														500.229	405		500.229	301		362	0.636	0.094	722	310	9865		3041	21831	45623	45337	2975	21722	44657	46141	31	3008	33	21776.5	54.5	45140	483	45739	402
														500.237	418		500.237	275		364	0.63	0.089	724	303	9108		3287	23580	45548	45675	3090	23004	45484	45371	32	3188.5	98.5	23292	288	45516	32	45523	152
														500.245	436		500.245	316		366	0.619	0.084	726	296	8450		2994	25299	45491	45854	3065	24844	45570	45155	33	3029.5	35.5	25071.5	227.5	45530.5	39.5	45504.5	349.5
														500.253	394		500.253	295		368	0.608	0.08	728	276	8086		3079	27330	46024	45802	3164	26639	45266	44532	34	3121.5	42.5	26984.5	345.5	45645	379	45167	635
														500.261	333		500.261	284		370	0.6	0.077	730	266	7485		3010	28675	45367	45343	3138	27771	45436	45694	35	3074	64	28223	452	45401.5	34.5	45518.5	175.5
														500.268	355		500.268	310		372	0.595	0.076	732	266	7239		3113	29589	45846	44849	2930	29281	45606	45262	36	3021.5	91.5	29435	154	45726	120	45055.5	206.5
														500.276	304		500.276	306		374	0.586	0.075	734	241	6889		2976	31546	45944	45211	2920	30710	45405	45383	37	2948	28	31128	418	45674.5	269.5	45297	86
														500.284	322		500.284	296		376	0.581	0.074	736	222	6509		2944	33568	45713	45781	3007	31233	44888	45473	38	2975.5	31.5	32400.5	1167.5	45300.5	412.5	45627	154
														500.292	305		500.292	300		378	0.58	0.074	738	223	6310		3002	34294	45193	45854	3202	33280	45434	46400	39	3102	100	33787	507	45313.5	120.5	46127	273
														500.3	336		500.3	314		380	0.574	0.075	740	210	6120		3171	36081	45793	45059	3199	33799	45293	45554	40	3185	14	34940	1141	45543	250	45306.5	247.5
														500.308	296		500.308	269		382	0.567	0.074	742	202	5999		2990	37245	46007	45467	3020	35563	45963	43968	41	3005	15	36404	841	45985	22	44717.5	749.5
														500.315	278		500.315	300		384	0.562	0.072	744	193	5867		2972	37246	44800	45052	2969	36083	44922	44303	42	2970.5	1.5	36664.5	581.5	44861	61	44677.5	374.5
														500.323	294		500.323	281		386	0.557	0.074	746	195	5880		2953	38677	45240	45297	3182	36778	45365	45189	43	3067.5	114.5	37727.5	949.5	45302.5	62.5	45243	54
														500.331	312		500.331	294		388	0.551	0.073	748	187	5624		3287	39051	45530	44564	2973	37094	44939	44919	44	3130	157	38072.5	978.5	45234.5	295.5	44741.5	177.5
														500.339	315		500.339	282		390	0.547	0.071	750	179	5496		2937	39806	46159	44986	2755	38024	45631	43826	45	2846	91	38915	891	45895	264	44406	580
														500.347	297		500.347	279		392	0.544	0.071	752	174	5527		3030	40266	44777	44422	3002	37938	44758	45491	46	3016	14	39102	1164	44767.5	9.5	44956.5	534.5
														500.355	303		500.355	321		394	0.541	0.073	754	160	5439		3007	40362	45236	44634	2925	38132	45073	44289	47	2966	41	39247	1115	45154.5	81.5	44461.5	172.5
														500.362	283		500.362	285		396	0.536	0.073	756	139	5239		3282	41077	45770	44472	3159	38977	44899	44667	48	3220.5	61.5	40027	1050	45334.5	435.5	44569.5	97.5
														500.37	332		500.37	285		398	0.528	0.072	758	192	5148		2954	41222	44986	44245	3083	38667	44355	44467	49	3018.5	64.5	39944.5	1277.5	44670.5	315.5	44356	111
														500.378	356		500.378	267		400	0.525	0.07	760	137	5236		3060	41113	45129	45248	3169	39412	45054	44737	50	3114.5	54.5	40262.5	850.5	45091.5	37.5	44992.5	255.5
														500.386	308		500.386	270		402	0.518	0.067	762	171	5202		3048	41945	46555	45442	2817	40059	44848	44368	51	2932.5	115.5	41002	943	45701.5	853.5	44905	537
														500.394	341		500.394	325		404	0.515	0.07	764	157	5116		3092	41707	44863	45121	3070	40016	44557	43444	52	3081	11	40861.5	845.5	44710	153	44282.5	838.5
														500.402	335		500.402	305		406	0.514	0.068	766	160	4823		2871	42594	44699	44653	2855	41119	44147	43717	53	2863	8	41856.5	737.5	44423	276	44185	468
														500.409	364		500.409	289		408	0.507	0.067	768	147	4971		3169	42712	45414	45537	3029	40665	44387	43880	54	3099	70	41688.5	1023.5	44900.5	513.5	44708.5	828.5
														500.417	300		500.417	284		410	0.5	0.067	770	148	4518		2943	42797	45425	44707	3185	41299	44713	44067	55	3064	121	42048	749	45069	356	44387	320
														500.425	344		500.425	304		412	0.499	0.065	772	129	4559		2930	42494	44534	44001	2830	39786	44324	44163	56	2880	50	41140	1354	44429	105	44082	81
														500.433	328		500.433	275		414	0.494	0.064	774	124	4333		3199	42573	44491	44372	3051	40916	44382	44835	57	3125	74	41744.5	828.5	44436.5	54.5	44603.5	231.5
														500.441	371		500.441	289		416	0.485	0.058	776	133	4049		2799	42990	44621	45026	2937	40261	44234	43658	58	2868	69	41625.5	1364.5	44427.5	193.5	44342	684
														500.449	305		500.449	287		418	0.477	0.06	778	159	3692		3063	42922	43728	44213	3071	40852	44059	45051	59	3067	4	41887	1035	43893.5	165.5	44632	419
														500.456	294		500.456	305		420	0.476	0.06	780	130	3791		2617	43111	44833	43944	2972	40672	43516	44203	60	2794.5	177.5	41891.5	1219.5	44174.5	658.5	44073.5	129.5
														500.464	307		500.464	288		422	0.475	0.058	782	121	3443		2954	43491	45357	44505	2969	39886	43317	45091	61	2961.5	7.5	41688.5	1802.5	44337	1020	44798	293
														500.472	338		500.472	248		424	0.468	0.059	784	107	3382		3008	42699	45225	44543	3062	40324	43509	44726	62	3035	27	41511.5	1187.5	44367	858	44634.5	91.5
														500.48	315		500.48	259		426	0.469	0.059	786	99	3129		2905	42905	45291	44729	2753	40390	45190	43388	63	2829	76	41647.5	1257.5	45240.5	50.5	44058.5	670.5
														500.488	298		500.488	310		428	0.465	0.057	788	88	3060		2928	43388	45601	44880	2947	40385	44018	42836	64	2937.5	9.5	41886.5	1501.5	44809.5	791.5	43858	1022
														500.496	315		500.496	274		430	0.458	0.056	790	93	2831		3028	43492	44331	43160	2774	40591	44077	43737	65	2901	127	42041.5	1450.5	44204	127	43448.5	288.5
														500.503	362		500.503	297		432	0.454	0.055	792	97	2657		2869	42998	44520	44438	3035	40980	42712	44174	66	2952	83	41989	1009	43616	904	44306	132
														500.511	348		500.511	295		434	0.452	0.055	794	75	2411		2816	43238	43751	44873	3081	41400	43900	42724	67	2948.5	132.5	42319	919	43825.5	74.5	43798.5	1074.5
														500.519	323		500.519	303		436	0.449	0.054	796	83	2234		2878	42283	44230	44054	3019	40318	43738	44172	68	2948.5	70.5	41300.5	982.5	43984	246	44113	59
														500.527	314		500.527	321		438	0.44	0.053	798	102	2053		2914	43467	44466	43848	2960	40843	43976	43639	69	2937	23	42155	1312	44221	245	43743.5	104.5
														500.535	367		500.535	281		440	0.436	0.053	800	62	1786		2894	43176	44180	43847	2892	40122	44213	43501	70	2893	1	41649	1527	44196.5	16.5	43674	173
														500.542	296		500.542	278		442	0.438	0.053	802	64	1816		2886	43450	43567	42869	3076	40242	42835	43695	71	2981	95	41846	1604	43201	366	43282	413
														500.55	298		500.55	268		444	0.43	0.051	804	66	1664		2586	42882	44352	43993	2732	40999	43041	44148	72	2659	73	41940.5	941.5	43696.5	655.5	44070.5	77.5
														500.558	360		500.558	258		446	0.423	0.05	806	68	1613		2963	43421	45045	44699	2874	40763	42242	43430	73	2918.5	44.5	42092	1329	43643.5	1401.5	44064.5	634.5
														500.566	335		500.566	307		448	0.423	0.051	808	61	1530		2894	43703	43635	43579	2831	41323	43134	44439	74	2862.5	31.5	42513	1190	43384.5	250.5	44009	430
														500.574	303		500.574	283		450	0.421	0.05	810	58	1625		2996	43386	43776	44304	2764	40334	43183	44272	75	2880	116	41860	1526	43479.5	296.5	44288	16
														500.582	312		500.582	312		452	0.417	0.048	812	53	1410		2751	43055	44407	44551	2751	40909	43787	44550	76	2751	0	41982	1073	44097	310	44550.5	0.5
														500.589	320		500.589	284		454	0.41	0.049	814	62	1306		2855	43171	43621	44544	2713	40205	43700	43196	77	2784	71	41688	1483	43660.5	39.5	43870	674
														500.597	332		500.597	330		456	0.407	0.048	816	56	1228		2946	42664	43925	44098	2710	40424	43216	43386	78	2828	118	41544	1120	43570.5	354.5	43742	356
														500.605	325		500.605	280		458	0.403	0.046	818	31	1133		2942	42754	43197	43911	2784	40696	43197	43548	79	2863	79	41725	1029	43197	0	43729.5	181.5
														500.613	282		500.613	294		460	0.399	0.046	820	37	1100		2800	43061	43645	44493	2930	40717	43166	42891	80	2865	65	41889	1172	43405.5	239.5	43692	801
														500.621	324		500.621	321		462	0.399	0.048	822	38	1067		2758	43622	43783	43284	2907	40643	43701	42447	81	2832.5	74.5	42132.5	1489.5	43742	41	42865.5	418.5
														500.629	332		500.629	298		464	0.391	0.047	824	40	1093		3007	42868	42673	43078	2898	41850	42516	42773	82	2952.5	54.5	42359	509	42594.5	78.5	42925.5	152.5
														500.636	327		500.636	269		466	0.389	0.046	826	44	1160		2782	42811	44176	44113	2730	40578	42975	43906	83	2756	26	41694.5	1116.5	43575.5	600.5	44009.5	103.5
														500.644	302		500.644	288		468	0.386	0.045	828	40	1031		2836	43325	44106	43534	2979	40543	43391	43037	84	2907.5	71.5	41934	1391	43748.5	357.5	43285.5	248.5
														500.652	336		500.652	301		470	0.383	0.046	830	46	1024		2865	43146	44356	43421	2873	40899	43333	43013	85	2869	4	42022.5	1123.5	43844.5	511.5	43217	204
														500.66	313		500.66	317		472	0.381	0.045	832	13	968		3011	43311	43480	44500	2834	40540	43069	43909	86	2922.5	88.5	41925.5	1385.5	43274.5	205.5	44204.5	295.5
														500.668	313		500.668	259		474	0.375	0.044	834	26	941		2816	42889	43495	43358	2835	40589	42858	42730	87	2825.5	9.5	41739	1150	43176.5	318.5	43044	314
														500.676	276		500.676	311		476	0.373	0.044	836	43	983		2737	42914	43650	44008	2845	41459	42242	43037	88	2791	54	42186.5	727.5	42946	704	43522.5	485.5
														500.683	298		500.683	299		478	0.372	0.043	838	58	865		2900	43330	43166	43563	2820	40877	42899	43149	89	2860	40	42103.5	1226.5	43032.5	133.5	43356	207
														500.691	348		500.691	307		480	0.367	0.042	840	47	718		2940	43146	43465	42506	2781	40847	42405	43826	90	2860.5	79.5	41996.5	1149.5	42935	530	43166	660
														500.699	328		500.699	315		482	0.359	0.041	842	59	759
														500.707	359		500.707	320		484	0.361	0.043	844	14	1024
														500.715	375		500.715	281		486	0.363	0.045	846	47	627
														500.723	345		500.723	302		488	0.36	0.044	848	0	912
														500.73	344		500.73	272		490	0.356	0.045	850	19	887
														500.738	332		500.738	314		492	0.355	0.046	852	32	753
														500.746	309		500.746	286		494	0.353	0.045	854	42	700
														500.754	307		500.754	318		496	0.351	0.045	856	89	1018
														500.762	325		500.762	256		498	0.349	0.044	858	120	862
														500.77	330		500.77	294		500	0.343	0.045	860	0	643
														500.777	315		500.777	309		502	0.343	0.043	862	194	743
														500.785	319		500.785	286		504	0.342	0.043	864	0	359
														500.793	308		500.793	289		506	0.335	0.045	866	0	625
														500.801	312		500.801	275		508	0.334	0.046	868	0	1121
														500.809	338		500.809	277		510	0.332	0.044	870	0	737
														500.817	357		500.817	307		512	0.326	0.045	872	0	1920
														500.824	341		500.824	279		514	0.328	0.046	874	256	1512
														500.832	319		500.832	293		516	0.326	0.047	876	228	2094
														500.84	297		500.84	290		518	0.321	0.046	878	480	2230
														500.848	320		500.848	291		520	0.322	0.048	880	222	0
														500.856	272		500.856	268		522	0.322	0.049	882	378	266
														500.864	293		500.864	292		524	0.316	0.048	884	0	3780
														500.871	309		500.871	313		526	0.311	0.047	886	0	2572
														500.879	320		500.879	322		528	0.313	0.05	888	0	6158
														500.887	285		500.887	279		530	0.315	0.053	890	856	4847
														500.895	307		500.895	331		532	0.31	0.053	892	1007	0
														500.903	422		500.903	309		534	0.311	0.053	894	61	4739
														500.911	449		500.911	347		536	0.308	0.057	896	0	0
														500.918	387		500.918	286		538	0.303	0.056	898	416	0
														500.926	376		500.926	312		540	0.305	0.055	900	0	0
														500.934	412		500.934	282		542	0.304	0.059
														500.942	473		500.942	287		544	0.303	0.061
														500.95	496		500.95	310		546	0.304	0.063
														500.958	490		500.958	290		548	0.302	0.064
														500.965	456		500.965	296		550	0.3	0.065
														500.973	386		500.973	336		552	0.293	0.065
														500.981	353		500.981	282		554	0.295	0.068
														500.989	324		500.989	289		556	0.292	0.073
														500.997	301		500.997	279		558	0.293	0.075
														501.005	327		501.005	290		560	0.289	0.078
														501.012	310		501.012	313		562	0.291	0.081
														501.02	334		501.02	347		564	0.291	0.087
														501.028	355		501.028	333		566	0.292	0.09
														501.036	372		501.036	330		568	0.291	0.094
														501.044	357		501.044	325		570	0.294	0.097
														501.052	347		501.052	304		572	0.294	0.101
														501.059	351		501.059	323		574	0.295	0.106
														501.067	343		501.067	327		576	0.298	0.111
														501.075	338		501.075	291		578	0.301	0.115
														501.083	313		501.083	326		580	0.301	0.119
														501.091	317		501.091	286		582	0.302	0.122
														501.099	322		501.099	283		584	0.305	0.128
														501.106	314		501.106	294		586	0.303	0.132
														501.114	303		501.114	279		588	0.305	0.136
														501.122	372		501.122	295		590	0.311	0.142
														501.13	369		501.13	292		592	0.31	0.148
														501.138	334		501.138	296		594	0.31	0.154
														501.146	275		501.146	330		596	0.314	0.163
														501.153	324		501.153	319		598	0.317	0.172
														501.161	333		501.161	298		600	0.32	0.185
														501.169	306		501.169	285		602	0.323	0.198
														501.177	307		501.177	304		604	0.328	0.213
														501.185	301		501.185	294		606	0.337	0.231
														501.193	327		501.193	302		608	0.343	0.249
														501.2	331		501.2	261		610	0.352	0.262
														501.208	294		501.208	337		612	0.362	0.281
														501.216	347		501.216	304		614	0.37	0.294
														501.224	337		501.224	288		616	0.385	0.311
														501.232	309		501.232	304		618	0.389	0.324
														501.24	341		501.24	287		620	0.407	0.339
														501.247	403		501.247	272		622	0.423	0.35
														501.255	376		501.255	287		624	0.431	0.357
														501.263	326		501.263	297		626	0.449	0.366
														501.271	359		501.271	294		628	0.464	0.369
														501.279	295		501.279	273		630	0.473	0.371
														501.287	285		501.287	314		632	0.483	0.371
														501.294	315		501.294	242		634	0.489	0.37
														501.302	336		501.302	289		636	0.492	0.37
														501.31	345		501.31	283		638	0.496	0.373
														501.318	343		501.318	284		640	0.498	0.374
														501.326	321		501.326	284		642	0.499	0.38
														501.334	322		501.334	301		644	0.498	0.388
														501.342	288		501.342	298		646	0.498	0.401
														501.349	316		501.349	312		648	0.498	0.422
														501.357	316		501.357	275		650	0.5	0.45
														501.365	345		501.365	303		652	0.502	0.475
														501.373	354		501.373	299		654	0.508	0.512
														501.381	384		501.381	292		656	0.517	0.556
														501.389	328		501.389	294		658	0.523	0.586
														501.396	342		501.396	330		660	0.541	0.632
														501.404	310		501.404	291		662	0.551	0.668
														501.412	336		501.412	328		664	0.571	0.719
														501.42	298		501.42	295		666	0.596	0.766
														501.428	310		501.428	295		668	0.617	0.811
														501.436	299		501.436	291		670	0.643	0.855
														501.443	303		501.443	326		672	0.68	0.891
														501.451	287		501.451	327		674	0.708	0.909
														501.459	305		501.459	356		676	0.737	0.911
														501.467	315		501.467	301		678	0.764	0.899
														501.475	288		501.475	300		680	0.783	0.875
														501.483	330		501.483	267		682	0.802	0.84
														501.49	385		501.49	299		684	0.814	0.799
														501.498	387		501.498	317		686	0.825	0.74
														501.506	380		501.506	270		688	0.834	0.665
														501.514	358		501.514	290		690	0.831	0.599
														501.522	346		501.522	306		692	0.826	0.521
														501.53	333		501.53	334		694	0.806	0.416
														501.537	324		501.537	312		696	0.782	0.346
														501.545	347		501.545	268		698	0.761	0.298
														501.553	343		501.553	335		700	0.733	0.25
														501.561	336		501.561	309		702	0.702	0.213
														501.569	309		501.569	318		704	0.671	0.183
														501.577	313		501.577	270		706	0.637	0.156
														501.584	313		501.584	297		708	0.606	0.136
														501.592	297		501.592	269		710	0.573	0.118
														501.6	309		501.6	314		712	0.539	0.102
														501.608	268		501.608	296		714	0.503	0.088
														501.616	281		501.616	320		716	0.468	0.079
														501.624	310		501.624	301		718	0.443	0.071
														501.632	337		501.632	266		720	0.413	0.065
														501.639	330		501.639	275		722	0.39	0.06
														501.647	303		501.647	310		724	0.368	0.056
														501.655	318		501.655	278		726	0.355	0.054
														501.663	333		501.663	296		728	0.339	0.05
														501.671	323		501.671	287		730	0.329	0.048
														501.679	304		501.679	303		732	0.318	0.048
														501.686	328		501.686	295		734	0.311	0.047
														501.694	303		501.694	317		736	0.301	0.044
														501.702	327		501.702	300		738	0.292	0.043
														501.71	372		501.71	322		740	0.285	0.043
														501.718	444		501.718	292		742	0.281	0.042
														501.726	411		501.726	314		744	0.274	0.042
														501.733	365		501.733	265		746	0.271	0.041
														501.741	329		501.741	309		748	0.267	0.04
														501.749	335		501.749	319		750	0.261	0.039
														501.757	343		501.757	328		752	0.262	0.04
														501.765	334		501.765	288		754	0.259	0.039
														501.773	306		501.773	291		756	0.254	0.039
														501.78	308		501.78	315		758	0.251	0.038
														501.788	307		501.788	267		760	0.246	0.037
														501.796	299		501.796	271		762	0.243	0.037
														501.804	290		501.804	281		764	0.246	0.038
														501.812	312		501.812	289		766	0.246	0.04
														501.82	330		501.82	298		768	0.242	0.039
														501.828	303		501.828	253		770	0.241	0.039
														501.835	280		501.835	327		772	0.239	0.039
														501.843	283		501.843	322		774	0.236	0.038
														501.851	344		501.851	308		776	0.237	0.04
														501.859	346		501.859	332		778	0.234	0.039
														501.867	315		501.867	339		780	0.231	0.037
														501.875	327		501.875	297		782	0.233	0.038
														501.882	309		501.882	275		784	0.23	0.038
														501.89	292		501.89	260		786	0.225	0.038
														501.898	322		501.898	293		788	0.227	0.039
														501.906	350		501.906	263		790	0.227	0.036
														501.914	328		501.914	294		792	0.225	0.038
														501.922	311		501.922	264		794	0.224	0.037
														501.929	309		501.929	268		796	0.22	0.037
														501.937	337		501.937	301		798	0.222	0.037
														501.945	371		501.945	275		800	0.225	0.04
														501.953	420		501.953	250		802	0.219	0.037
														501.961	342		501.961	274		804	0.216	0.038
														501.969	337		501.969	297		806	0.22	0.037
														501.976	322		501.976	317		808	0.22	0.037
														501.984	317		501.984	289		810	0.216	0.039
														501.992	322		501.992	296		812	0.214	0.036
														502	319		502	280		814	0.214	0.037
														502.008	331		502.008	276		816	0.213	0.039
														502.016	325		502.016	289		818	0.208	0.035
														502.024	386		502.024	319		820	0.197	0.031
														502.031	410		502.031	283		822	0.202	0.031
														502.039	353		502.039	311		824	0.214	0.039
														502.047	354		502.047	248		826	0.212	0.038
														502.055	322		502.055	319		828	0.214	0.039
														502.063	332		502.063	297		830	0.208	0.039
														502.071	337		502.071	275		832	0.202	0.034
														502.078	346		502.078	248		834	0.205	0.036
														502.086	367		502.086	338		836	0.213	0.04
														502.094	362		502.094	329		838	0.204	0.038
														502.102	389		502.102	341		840	0.205	0.035
														502.11	386		502.11	311		842	0.204	0.035
														502.118	316		502.118	346		844	0.206	0.038
														502.125	342		502.125	324		846	0.205	0.036
														502.133	348		502.133	334		848	0.199	0.037
														502.141	334		502.141	294		850	0.199	0.035
														502.149	308		502.149	317		852	0.199	0.034
														502.157	341		502.157	303		854	0.198	0.035
														502.165	329		502.165	308		856	0.197	0.036
														502.173	364		502.173	290		858	0.198	0.034
														502.18	357		502.18	292		860	0.193	0.036
														502.188	385		502.188	298		862	0.195	0.036
														502.196	330		502.196	249		864	0.196	0.037
														502.204	306		502.204	306		866	0.191	0.036
														502.212	301		502.212	299		868	0.196	0.035
														502.22	334		502.22	313		870	0.188	0.034
														502.227	333		502.227	287		872	0.193	0.035
														502.235	299		502.235	301		874	0.192	0.034
														502.243	288		502.243	341		876	0.182	0.033
														502.251	303		502.251	316		878	0.18	0.03
														502.259	312		502.259	294		880	0.181	0.029
														502.267	280		502.267	306		882	0.188	0.033
														502.275	295		502.275	304		884	0.197	0.039
														502.282	296		502.282	299		886	0.193	0.038
														502.29	319		502.29	265		888	0.187	0.034
														502.298	320		502.298	272		890	0.184	0.034
														502.306	310		502.306	277		892	0.181	0.031
														502.314	315		502.314	296		894	0.182	0.032
														502.322	354		502.322	311		896	0.192	0.037
														502.329	341		502.329	297		898	0.188	0.038
														502.337	319		502.337	288		900	0.179	0.032
														502.369	339		502.369	303
														502.376	295		502.376	296
														502.384	321		502.384	326
														502.392	334		502.392	317
														502.4	327		502.4	313
														502.408	328		502.408	283
														502.416	304		502.416	293
														502.424	310		502.424	271
														502.431	290		502.431	311
														502.439	291		502.439	297
														502.447	307		502.447	269
														502.455	265		502.455	291
														502.463	280		502.463	291
														502.471	289		502.471	280
														502.478	295		502.478	302
														502.486	287		502.486	290
														502.494	337		502.494	272
														502.502	277		502.502	289
														502.51	295		502.51	287
														502.518	294		502.518	278
														502.526	283		502.526	333
														502.533	332		502.533	314
														502.541	310		502.541	300
														502.549	351		502.549	278
														502.557	379		502.557	305
														502.565	343		502.565	296
														502.573	363		502.573	294
														502.58	345		502.58	294
														502.588	353		502.588	305
														502.596	353		502.596	350
														502.604	358		502.604	342
														502.612	345		502.612	349
														502.62	314		502.62	353
														502.628	311		502.628	314
														502.635	319		502.635	313
														502.643	334		502.643	293
														502.651	319		502.651	331
														502.659	321		502.659	307
														502.667	337		502.667	286
														502.675	330		502.675	284
														502.682	336		502.682	284
														502.69	337		502.69	280
														502.698	384		502.698	306
														502.706	365		502.706	254
														502.714	309		502.714	285
														502.722	310		502.722	321
														502.73	353		502.73	352
														502.737	317		502.737	277
														502.745	301		502.745	347
														502.753	268		502.753	355
														502.761	307		502.761	366
														502.769	316		502.769	357
														502.777	302		502.777	359
														502.784	321		502.784	341
														502.792	389		502.792	292
														502.8	388		502.8	298
														502.808	354		502.808	311
														502.816	332		502.816	282
														502.824	365		502.824	294
														502.832	381		502.832	289
														502.839	554		502.839	291
														502.847	918		502.847	276
														502.855	1459		502.855	297
														502.863	1896		502.863	331
														502.871	1959		502.871	383
														502.879	1958		502.879	331
														502.887	2273		502.887	279
														502.894	2553		502.894	310
														502.902	2625		502.902	283
														502.91	2649		502.91	290
														502.918	2522		502.918	305
														502.926	2125		502.926	288
														502.934	1812		502.934	332
														502.941	1509		502.941	264
														502.949	1294		502.949	315
														502.957	1030		502.957	290
														502.965	821		502.965	318
														502.973	630		502.973	288
														502.981	547		502.981	278
														502.989	435		502.989	295
														502.996	424		502.996	299
														503.004	372		503.004	273
														503.012	403		503.012	328
														503.02	386		503.02	289
														503.028	370		503.028	293
														503.036	405		503.036	310
														503.043	395		503.043	306
														503.051	355		503.051	295
														503.059	340		503.059	261
														503.067	379		503.067	291
														503.075	330		503.075	273
														503.083	355		503.083	279
														503.091	433		503.091	284
														503.098	380		503.098	287
														503.106	353		503.106	332
														503.114	338		503.114	315
														503.122	348		503.122	314
														503.13	373		503.13	310
														503.138	376		503.138	289
														503.146	367		503.146	313
														503.153	310		503.153	338
														503.161	321		503.161	286
														503.169	326		503.169	294
														503.177	329		503.177	302
														503.185	370		503.185	311
														503.193	324		503.193	286
														503.201	333		503.201	315
														503.208	335		503.208	296
														503.216	361		503.216	324
														503.224	379		503.224	313
														503.232	371		503.232	292
														503.24	365		503.24	285
														503.248	324		503.248	305
														503.255	334		503.255	256
														503.263	336		503.263	313
														503.271	306		503.271	279
														503.279	363		503.279	271
														503.287	290		503.287	251
														503.295	383		503.295	259
														503.303	399		503.303	284
														503.31	377		503.31	313
														503.318	332		503.318	301
														503.326	407		503.326	287
														503.334	327		503.334	284
														503.342	290		503.342	307
														503.35	314		503.35	321
														503.358	323		503.358	304
														503.365	341		503.365	291
														503.373	342		503.373	317
														503.381	341		503.381	286
														503.389	359		503.389	326
														503.397	334		503.397	292
														503.405	341		503.405	274
														503.413	289		503.413	302
														503.42	324		503.42	312
														503.428	342		503.428	250
														503.436	331		503.436	334
														503.444	294		503.444	261
														503.452	349		503.452	310
														503.46	289		503.46	286
														503.467	282		503.467	308
														503.475	291		503.475	324
														503.483	324		503.483	298
														503.491	317		503.491	290
														503.499	301		503.499	275
														503.507	349		503.507	303
														503.515	321		503.515	284
														503.522	331		503.522	275
														503.53	310		503.53	277
														503.538	300		503.538	284
														503.546	365		503.546	303
														503.554	347		503.554	278
														503.562	356		503.562	293
														503.57	334		503.57	276
														503.577	385		503.577	308
														503.585	351		503.585	281
														503.593	323		503.593	291
														503.601	315		503.601	296
														503.609	312		503.609	295
														503.617	315		503.617	289
														503.625	331		503.625	306
														503.632	334		503.632	307
														503.64	316		503.64	279
														503.648	331		503.648	293
														503.656	324		503.656	298
														503.664	348		503.664	268
														503.672	346		503.672	296
														503.68	356		503.68	285
														503.687	388		503.687	303
														503.695	404		503.695	276
														503.703	382		503.703	297
														503.711	373		503.711	269
														503.719	338		503.719	316
														503.727	318		503.727	276
														503.735	342		503.735	299
														503.742	333		503.742	283
														503.75	265		503.75	278
														503.758	296		503.758	291
														503.766	318		503.766	289
														503.774	334		503.774	275
														503.782	385		503.782	326
														503.789	352		503.789	294
														503.797	357		503.797	287
														503.805	371		503.805	277
														503.813	372		503.813	296
														503.821	329		503.821	278
														503.829	342		503.829	254
														503.837	346		503.837	277
														503.844	512		503.844	301
														503.852	608		503.852	288
														503.86	632		503.86	318
														503.868	691		503.868	253
														503.876	882		503.876	306
														503.884	1063		503.884	296
														503.892	1187		503.892	289
														503.899	1224		503.899	270
														503.907	1159		503.907	282
														503.915	1046		503.915	278
														503.923	1094		503.923	314
														503.931	1002		503.931	338
														503.939	800		503.939	324
														503.947	621		503.947	302
														503.954	562		503.954	291
														503.962	536		503.962	251
														503.97	461		503.97	288
														503.978	475		503.978	292
														503.986	489		503.986	250
														503.994	526		503.994	359
														504.002	471		504.002	353
														504.009	416		504.009	370
														504.017	361		504.017	342
														504.025	389		504.025	314
														504.033	358		504.033	314
														504.041	347		504.041	303
														504.049	347		504.049	288
														504.057	330		504.057	274
														504.064	334		504.064	317
														504.072	413		504.072	303
														504.08	415		504.08	324
														504.088	391		504.088	320
														504.096	390		504.096	326
														504.104	381		504.104	297
														504.112	381		504.112	276
														504.119	345		504.119	282
														504.127	348		504.127	315
														504.135	326		504.135	286
														504.143	378		504.143	303
														504.151	331		504.151	301
														504.159	334		504.159	306
														504.167	311		504.167	264
														504.174	332		504.174	303
														504.182	286		504.182	291
														504.19	291		504.19	286
														504.198	288		504.198	297
														504.206	339		504.206	321
														504.214	369		504.214	269
														504.222	344		504.222	284
														504.229	348		504.229	296
														504.237	364		504.237	302
														504.245	350		504.245	285
														504.253	345		504.253	329
														504.261	402		504.261	309
														504.269	412		504.269	329
														504.277	350		504.277	284
														504.285	332		504.285	311
														504.292	346		504.292	274
														504.3	385		504.3	301
														504.308	369		504.308	300
														504.316	337		504.316	331
														504.324	330		504.324	317
														504.332	296		504.332	290
														504.34	321		504.34	268
														504.347	302		504.347	304
														504.355	268		504.355	322
														504.363	332		504.363	341
														504.371	310		504.371	365
														504.379	302		504.379	373
														504.387	321		504.387	345
														504.395	310		504.395	334
														504.402	304		504.402	300
														504.41	322		504.41	303
														504.418	316		504.418	301
														504.426	303		504.426	273
														504.434	277		504.434	290
														504.442	315		504.442	300
														504.45	330		504.45	287
														504.457	428		504.457	267
														504.465	384		504.465	287
														504.473	355		504.473	330
														504.481	350		504.481	289
														504.489	341		504.489	329
														504.497	293		504.497	282
														504.505	301		504.505	310
														504.512	335		504.512	295
														504.52	294		504.52	287
														504.528	313		504.528	295
														504.536	287		504.536	309
														504.544	330		504.544	303
														504.552	312		504.552	260
														504.56	338		504.56	289
														504.567	286		504.567	350
														504.575	292		504.575	263
														504.583	346		504.583	264
														504.591	301		504.591	266
														504.599	313		504.599	273
														504.607	301		504.607	324
														504.615	341		504.615	278
														504.623	317		504.623	266
														504.63	318		504.63	266
														504.638	334		504.638	294
														504.646	312		504.646	297
														504.654	301		504.654	324
														504.662	299		504.662	388
														504.67	332		504.67	319
														504.678	324		504.678	313
														504.685	322		504.685	272
														504.693	342		504.693	324
														504.701	332		504.701	276
														504.709	337		504.709	297
														504.717	304		504.717	314
														504.725	321		504.725	342
														504.733	333		504.733	344
														504.74	324		504.74	335
														504.748	295		504.748	314
														504.756	318		504.756	331
														504.764	323		504.764	299
														504.772	322		504.772	280
														504.78	347		504.78	286
														504.788	342		504.788	305
														504.795	388		504.795	306
														504.803	413		504.803	304
														504.811	445		504.811	282
														504.819	405		504.819	305
														504.827	386		504.827	431
														504.835	400		504.835	755
														504.843	593		504.843	1123
														504.851	1011		504.851	1473
														504.858	1532		504.858	2127
														504.866	2242		504.866	3086
														504.874	3489		504.874	4034
														504.882	4949		504.882	4863
														504.89	6034		504.89	5473
														504.898	6992		504.898	6005
														504.906	8050		504.906	6228
														504.913	8670		504.913	6079
														504.921	8871		504.921	5463
														504.929	8959		504.929	4872
														504.937	8226		504.937	4396
														504.945	7088		504.945	3908
														504.953	6365		504.953	3093
														504.961	5557		504.961	2435
														504.968	4458		504.968	2087
														504.976	3782		504.976	1785
														504.984	3406		504.984	1317
														504.992	2812		504.992	1056
														505	2258		505	895
														505.008	1888		505.008	758
														505.016	1530		505.016	662
														505.024	1227		505.024	585
														505.031	982		505.031	483
														505.039	851		505.039	498
														505.047	759		505.047	477
														505.055	759		505.055	464
														505.063	718		505.063	397
														505.071	671		505.071	483
														505.079	609		505.079	486
														505.086	662		505.086	432
														505.094	638		505.094	403
														505.102	557		505.102	489
														505.11	533		505.11	442
														505.118	563		505.118	409
														505.126	588		505.126	411
														505.134	583		505.134	393
														505.142	571		505.142	454
														505.149	578		505.149	490
														505.157	642		505.157	501
														505.165	594		505.165	486
														505.173	550		505.173	441
														505.181	513		505.181	422
														505.189	529		505.189	377
														505.197	496		505.197	415
														505.204	429		505.204	396
														505.212	449		505.212	390
														505.22	445		505.22	363
														505.228	465		505.228	364
														505.236	525		505.236	363
														505.244	520		505.244	354
														505.252	486		505.252	388
														505.26	408		505.26	406
														505.267	439		505.267	371
														505.275	476		505.275	398
														505.283	484		505.283	394
														505.291	513		505.291	385
														505.299	490		505.299	359
														505.307	456		505.307	314
														505.315	401		505.315	343
														505.322	428		505.322	334
														505.33	530		505.33	324
														505.338	525		505.338	319
														505.346	482		505.346	332
														505.354	434		505.354	394
														505.362	431		505.362	384
														505.37	479		505.37	368
														505.378	466		505.378	369
														505.385	464		505.385	394
														505.393	496		505.393	370
														505.401	544		505.401	389
														505.409	498		505.409	367
														505.417	453		505.417	346
														505.425	485		505.425	331
														505.433	484		505.433	363
														505.44	494		505.44	307
														505.448	493		505.448	334
														505.456	438		505.456	347
														505.464	457		505.464	312
														505.472	428		505.472	320
														505.48	381		505.48	305
														505.488	366		505.488	320
														505.496	368		505.496	312
														505.503	361		505.503	291
														505.511	355		505.511	302
														505.519	432		505.519	311
														505.527	458		505.527	301
														505.535	481		505.535	312
														505.543	421		505.543	339
														505.551	364		505.551	352
														505.558	348		505.558	315
														505.566	351		505.566	307
														505.574	374		505.574	347
														505.582	372		505.582	317
														505.59	390		505.59	311
														505.598	391		505.598	313
														505.606	381		505.606	335
														505.614	357		505.614	373
														505.621	360		505.621	372
														505.629	316		505.629	326
														505.637	306		505.637	326
														505.645	333		505.645	340
														505.653	323		505.653	341
														505.661	309		505.661	259
														505.669	355		505.669	347
														505.677	395		505.677	331
														505.684	408		505.684	336
														505.692	370		505.692	351
														505.7	363		505.7	369
														505.708	358		505.708	290
														505.716	385		505.716	313
														505.724	447		505.724	266
														505.732	462		505.732	332
														505.739	389		505.739	310
														505.747	408		505.747	297
														505.755	441		505.755	287
														505.763	457		505.763	329
														505.771	423		505.771	360
														505.779	359		505.779	418
														505.787	396		505.787	436
														505.795	501		505.795	416
														505.802	576		505.802	355
														505.81	542		505.81	344
														505.818	449		505.818	343
														505.826	574		505.826	392
														505.834	752		505.834	355
														505.842	806		505.842	417
														505.85	811		505.85	494
														505.858	967		505.858	636
														505.865	1264		505.865	808
														505.873	1730		505.873	846
														505.881	2351		505.881	887
														505.889	2976		505.889	1000
														505.897	3408		505.897	1376
														505.905	3791		505.905	1719
														505.913	4191		505.913	1783
														505.921	4555		505.921	1637
														505.928	4509		505.928	1633
														505.936	4244		505.936	1625
														505.944	3814		505.944	1402
														505.952	3187		505.952	1128
														505.96	2524		505.96	961
														505.968	2219		505.968	786
														505.976	1915		505.976	639
														505.983	1602		505.983	556
														505.991	1256		505.991	460
														505.999	1096		505.999	470
														506.007	934		506.007	441
														506.015	733		506.015	397
														506.023	704		506.023	402
														506.031	698		506.031	457
														506.039	637		506.039	376
														506.046	575		506.046	349
														506.054	608		506.054	352
														506.062	590		506.062	359
														506.07	558		506.07	333
														506.078	603		506.078	365
														506.086	615		506.086	347
														506.094	613		506.094	347
														506.102	646		506.102	303
														506.109	636		506.109	362
														506.117	624		506.117	331
														506.125	567		506.125	329
														506.133	552		506.133	354
														506.141	524		506.141	338
														506.149	490		506.149	328
														506.157	485		506.157	353
														506.165	461		506.165	375
														506.172	440		506.172	396
														506.18	404		506.18	351
														506.188	367		506.188	382
														506.196	377		506.196	307
														506.204	371		506.204	320
														506.212	371		506.212	308
														506.22	386		506.22	301
														506.228	394		506.228	274
														506.235	413		506.235	351
														506.243	381		506.243	343
														506.251	339		506.251	336
														506.259	361		506.259	344
														506.267	348		506.267	325
														506.275	396		506.275	352
														506.283	370		506.283	362
														506.291	416		506.291	371
														506.298	386		506.298	366
														506.306	368		506.306	404
														506.314	410		506.314	376
														506.322	342		506.322	392
														506.33	344		506.33	381
														506.338	365		506.338	352
														506.346	354		506.346	366
														506.354	387		506.354	293
														506.361	436		506.361	354
														506.369	465		506.369	306
														506.377	486		506.377	313
														506.385	468		506.385	310
														506.393	389		506.393	316
														506.401	394		506.401	322
														506.409	456		506.409	332
														506.417	523		506.417	391
														506.424	493		506.424	363
														506.432	437		506.432	367
														506.44	478		506.44	367
														506.448	535		506.448	299
														506.456	499		506.456	310
														506.464	469		506.464	321
														506.472	496		506.472	316
														506.48	433		506.48	321
														506.487	377		506.487	348
														506.495	375		506.495	352
														506.503	395		506.503	309
														506.511	390		506.511	293
														506.519	384		506.519	292
														506.527	339		506.527	310
														506.535	371		506.535	297
														506.543	359		506.543	329
														506.55	324		506.55	310
														506.558	312		506.558	266
														506.566	354		506.566	313
														506.574	336		506.574	317
														506.582	364		506.582	313
														506.59	336		506.59	314
														506.598	368		506.598	305
														506.606	371		506.606	298
														506.613	345		506.613	334
														506.621	315		506.621	286
														506.629	328		506.629	271
														506.637	303		506.637	283
														506.645	299		506.645	307
														506.653	316		506.653	321
														506.661	340		506.661	313
														506.669	348		506.669	277
														506.676	390		506.676	279
														506.684	371		506.684	317
														506.692	395		506.692	297
														506.7	386		506.7	299
														506.708	353		506.708	316
														506.716	368		506.716	285
														506.724	431		506.724	316
														506.732	426		506.732	277
														506.739	379		506.739	294
														506.747	369		506.747	291
														506.755	392		506.755	284
														506.763	335		506.763	250
														506.771	304		506.771	326
														506.779	308		506.779	280
														506.787	407		506.787	300
														506.795	381		506.795	311
														506.803	365		506.803	302
														506.81	341		506.81	282
														506.818	364		506.818	280
														506.826	349		506.826	298
														506.834	311		506.834	290
														506.842	366		506.842	324
														506.85	425		506.85	325
														506.858	449		506.858	325
														506.866	573		506.866	403
														506.873	736		506.873	387
														506.881	868		506.881	416
														506.889	937		506.889	462
														506.897	954		506.897	528
														506.905	1076		506.905	577
														506.913	1301		506.913	609
														506.921	1365		506.921	550
														506.929	1371		506.929	492
														506.936	1228		506.936	465
														506.944	1099		506.944	449
														506.952	992		506.952	423
														506.96	849		506.96	413
														506.968	742		506.968	377
														506.976	735		506.976	365
														506.984	702		506.984	395
														506.992	682		506.992	397
														507	639		507	389
														507.007	533		507.007	384
														507.015	470		507.015	401
														507.023	408		507.023	378
														507.031	395		507.031	388
														507.039	417		507.039	360
														507.047	480		507.047	338
														507.055	516		507.055	345
														507.063	470		507.063	352
														507.07	420		507.07	324
														507.078	518		507.078	334
														507.086	550		507.086	368
														507.094	555		507.094	377
														507.102	497		507.102	413
														507.11	460		507.11	415
														507.118	415		507.118	361
														507.126	463		507.126	327
														507.133	513		507.133	379
														507.141	521		507.141	376
														507.149	448		507.149	419
														507.157	545		507.157	356
														507.165	628		507.165	328
														507.173	578		507.173	310
														507.181	506		507.181	344
														507.189	463		507.189	304
														507.197	470		507.197	319
														507.204	460		507.204	276
														507.212	441		507.212	308
														507.22	429		507.22	302
														507.228	469		507.228	328
														507.236	502		507.236	297
														507.244	537		507.244	317
														507.252	503		507.252	351
														507.26	499		507.26	316
														507.267	411		507.267	279
														507.275	396		507.275	252
														507.283	383		507.283	315
														507.291	365		507.291	320
														507.299	348		507.299	313
														507.307	393		507.307	330
														507.315	440		507.315	327
														507.323	442		507.323	361
														507.331	419		507.331	346
														507.338	433		507.338	306
														507.346	523		507.346	311
														507.354	539		507.354	317
														507.362	462		507.362	303
														507.37	388		507.37	331
														507.378	416		507.378	355
														507.386	433		507.386	390
														507.394	367		507.394	382
														507.401	352		507.401	373
														507.409	361		507.409	343
														507.417	373		507.417	322
														507.425	370		507.425	296
														507.433	311		507.433	321
														507.441	345		507.441	302
														507.449	374		507.449	289
														507.457	387		507.457	281
														507.465	429		507.465	304
														507.472	380		507.472	283
														507.48	351		507.48	315
														507.488	363		507.488	292
														507.496	367		507.496	344
														507.504	384		507.504	309
														507.512	379		507.512	313
														507.52	379		507.52	283
														507.528	385		507.528	303
														507.535	360		507.535	316
														507.543	370		507.543	280
														507.551	480		507.551	268
														507.559	413		507.559	318
														507.567	379		507.567	356
														507.575	441		507.575	335
														507.583	421		507.583	307
														507.591	390		507.591	330
														507.599	401		507.599	295
														507.606	350		507.606	301
														507.614	350		507.614	291
														507.622	339		507.622	328
														507.63	345		507.63	284
														507.638	327		507.638	306
														507.646	322		507.646	283
														507.654	296		507.654	306
														507.662	294		507.662	292
														507.67	330		507.67	285
														507.677	347		507.677	294
														507.685	364		507.685	310
														507.693	375		507.693	314
														507.701	333		507.701	311
														507.709	338		507.709	278
														507.717	343		507.717	316
														507.725	344		507.725	315
														507.733	326		507.733	305
														507.74	332		507.74	289
														507.748	354		507.748	304
														507.756	292		507.756	313
														507.764	326		507.764	298
														507.772	314		507.772	281
														507.78	367		507.78	313
														507.788	323		507.788	298
														507.796	378		507.796	318
														507.804	397		507.804	299
														507.811	402		507.811	305
														507.819	332		507.819	309
														507.827	387		507.827	296
														507.835	393		507.835	292
														507.843	376		507.843	279
														507.851	460		507.851	291
														507.859	549		507.859	321
														507.867	513		507.867	259
														507.875	455		507.875	305
														507.882	533		507.882	329
														507.89	567		507.89	308
														507.898	491		507.898	325
														507.906	486		507.906	381
														507.914	492		507.914	379
														507.922	528		507.922	330
														507.93	535		507.93	256
														507.938	531		507.938	329
														507.946	545		507.946	382
														507.953	505		507.953	408
														507.961	488		507.961	441
														507.969	460		507.969	386
														507.977	474		507.977	412
														507.985	521		507.985	391
														507.993	542		507.993	329
														508.001	545		508.001	364
														508.009	497		508.009	349
														508.017	540		508.017	358
														508.024	469		508.024	341
														508.032	445		508.032	361
														508.04	421		508.04	356
														508.048	368		508.048	344
														508.056	398		508.056	349
														508.064	374		508.064	362
														508.072	340		508.072	309
														508.08	363		508.08	290
														508.087	369		508.087	336
														508.095	340		508.095	342
														508.103	441		508.103	331
														508.111	499		508.111	329
														508.119	437		508.119	328
														508.127	370		508.127	339
														508.135	390		508.135	328
														508.143	374		508.143	322
														508.151	325		508.151	313
														508.158	325		508.158	355
														508.166	339		508.166	327
														508.174	333		508.174	297
														508.182	356		508.182	341
														508.19	309		508.19	352
														508.198	299		508.198	278
														508.206	328		508.206	299
														508.214	306		508.214	270
														508.222	296		508.222	300
														508.229	362		508.229	315
														508.237	366		508.237	296
														508.245	352		508.245	274
														508.253	365		508.253	295
														508.261	353		508.261	309
														508.269	363		508.269	293
														508.277	345		508.277	272
														508.285	351		508.285	286
														508.293	370		508.293	315
														508.3	357		508.3	289
														508.308	335		508.308	298
														508.316	337		508.316	273
														508.324	363		508.324	300
														508.332	354		508.332	336
														508.34	347		508.34	290
														508.348	318		508.348	298
														508.356	313		508.356	277
														508.364	328		508.364	277
														508.372	347		508.372	270
														508.379	325		508.379	305
														508.387	318		508.387	276
														508.395	320		508.395	306
														508.403	307		508.403	308
														508.411	309		508.411	300
														508.419	308		508.419	290
														508.427	310		508.427	279
														508.435	319		508.435	266
														508.443	319		508.443	295
														508.45	280		508.45	284
														508.458	301		508.458	258
														508.466	279		508.466	281
														508.474	278		508.474	328
														508.482	344		508.482	328
														508.49	325		508.49	318
														508.498	303		508.498	303
														508.506	301		508.506	326
														508.514	296		508.514	301
														508.521	330		508.521	274
														508.529	321		508.529	273
														508.537	287		508.537	297
														508.545	298		508.545	321
														508.553	327		508.553	324
														508.561	288		508.561	368
														508.569	271		508.569	363
														508.577	310		508.577	335
														508.585	337		508.585	321
														508.592	309		508.592	300
														508.6	290		508.6	328
														508.608	297		508.608	273
														508.616	341		508.616	281
														508.624	364		508.624	275
														508.632	329		508.632	276
														508.64	335		508.64	296
														508.648	327		508.648	243
														508.656	323		508.656	337
														508.663	302		508.663	316
														508.671	295		508.671	311
														508.679	307		508.679	291
														508.687	325		508.687	305
														508.695	272		508.695	306
														508.703	321		508.703	266
														508.711	312		508.711	291
														508.719	274		508.719	303
														508.727	291		508.727	291
														508.735	286		508.735	319
														508.742	330		508.742	282
														508.75	306		508.75	256
														508.758	259		508.758	291
														508.766	322		508.766	311
														508.774	356		508.774	282
														508.782	342		508.782	285
														508.79	353		508.79	339
														508.798	296		508.798	282
														508.806	355		508.806	283
														508.813	310		508.813	289
														508.821	321		508.821	288
														508.829	338		508.829	327
														508.837	359		508.837	281
														508.845	352		508.845	321
														508.853	362		508.853	332
														508.861	365		508.861	323
														508.869	400		508.869	300
														508.877	453		508.877	277
														508.885	382		508.885	302
														508.892	395		508.892	318
														508.9	418		508.9	304
														508.908	448		508.908	264
														508.916	471		508.916	300
														508.924	445		508.924	303
														508.932	412		508.932	287
														508.94	387		508.94	253
														508.948	356		508.948	300
														508.956	315		508.956	311
														508.963	351		508.963	273
														508.971	333		508.971	259
														508.979	383		508.979	272
														508.987	378		508.987	284
														508.995	375		508.995	316
														509.003	325		509.003	304
														509.011	325		509.011	292
														509.019	340		509.019	341
														509.027	352		509.027	321
														509.035	341		509.035	288
														509.042	359		509.042	278
														509.05	353		509.05	334
														509.058	363		509.058	317
														509.066	334		509.066	247
														509.074	336		509.074	281
														509.082	342		509.082	308
														509.09	343		509.09	290
														509.098	334		509.098	304
														509.106	331		509.106	293
														509.113	326		509.113	275
														509.121	382		509.121	284
														509.129	323		509.129	317
														509.137	309		509.137	305
														509.145	340		509.145	298
														509.153	325		509.153	305
														509.161	312		509.161	293
														509.169	281		509.169	313
														509.177	323		509.177	278
														509.185	299		509.185	328
														509.192	291		509.192	314
														509.2	294		509.2	314
														509.208	311		509.208	296
														509.216	294		509.216	276
														509.224	309		509.224	265
														509.232	315		509.232	343
														509.24	283		509.24	287
														509.248	312		509.248	301
														509.256	320		509.256	280
														509.263	311		509.263	295
														509.271	308		509.271	307
														509.279	357		509.279	278
														509.287	342		509.287	269
														509.295	294		509.295	295
														509.303	326		509.303	327
														509.311	317		509.311	341
														509.319	300		509.319	325
														509.327	306		509.327	328
														509.335	310		509.335	305
														509.342	310		509.342	282
														509.35	303		509.35	272
														509.358	303		509.358	322
														509.366	323		509.366	312
														509.374	310		509.374	272
														509.382	303		509.382	283
														509.39	303		509.39	302
														509.398	290		509.398	301
														509.406	315		509.406	308
														509.414	277		509.414	290
														509.421	311		509.421	298
														509.429	332		509.429	265
														509.437	335		509.437	291
														509.445	318		509.445	281
														509.453	322		509.453	291
														509.461	342		509.461	313
														509.469	342		509.469	321
														509.477	323		509.477	267
														509.485	313		509.485	276
														509.493	282		509.493	264
														509.5	310		509.5	282
														509.508	332		509.508	307
														509.516	319		509.516	355
														509.524	301		509.524	308
														509.532	312		509.532	324
														509.54	262		509.54	293
														509.548	337		509.548	321
														509.556	297		509.556	293
														509.564	338		509.564	295
														509.572	343		509.572	273
														509.579	337		509.579	291
														509.587	283		509.587	290
														509.595	309		509.595	309
														509.603	299		509.603	289
														509.611	331		509.611	293
														509.619	315		509.619	266
														509.627	356		509.627	269
														509.635	314		509.635	310
														509.643	290		509.643	309
														509.651	292		509.651	332
														509.658	339		509.658	309
														509.666	323		509.666	267
														509.674	293		509.674	311
														509.682	284		509.682	285
														509.69	321		509.69	339
														509.698	304		509.698	281
														509.706	316		509.706	333
														509.714	321		509.714	291
														509.722	325		509.722	296
														509.73	341		509.73	262
														509.737	320		509.737	290
														509.745	325		509.745	292
														509.753	342		509.753	271
														509.761	358		509.761	305
														509.769	336		509.769	313
														509.777	359		509.777	299
														509.785	369		509.785	288
														509.793	337		509.793	296
														509.801	298		509.801	351
														509.809	297		509.809	371
														509.816	336		509.816	316
														509.824	317		509.824	261
														509.832	327		509.832	320
														509.84	370		509.84	286
														509.848	363		509.848	349
														509.856	342		509.856	327
														509.864	304		509.864	321
														509.872	300		509.872	291
														509.88	303		509.88	333
														509.888	337		509.888	313
														509.895	347		509.895	299
														509.903	327		509.903	280
														509.911	342		509.911	293
														509.919	329		509.919	254
														509.927	351		509.927	272
														509.935	370		509.935	288
														509.943	357		509.943	274
														509.951	334		509.951	311
														509.959	347		509.959	297
														509.967	358		509.967	289
														509.974	381		509.974	278
														509.982	361		509.982	286
														509.99	335		509.99	294
														509.998	325		509.998	287
														510.006	345		510.006	302
														510.014	320		510.014	283
														510.022	313		510.022	351
														510.03	322		510.03	313
														510.038	313		510.038	310
														510.046	346		510.046	274
														510.054	347		510.054	266
														510.061	332		510.061	255
														510.069	341		510.069	343
														510.077	369		510.077	257
														510.085	378		510.085	301
														510.093	394		510.093	306
														510.101	436		510.101	292
														510.109	399		510.109	278
														510.117	358		510.117	310
														510.125	340		510.125	266
														510.133	329		510.133	328
														510.14	306		510.14	326
														510.148	342		510.148	337
														510.156	316		510.156	315
														510.164	324		510.164	316
														510.172	329		510.172	372
														510.18	381		510.18	391
														510.188	428		510.188	360
														510.196	387		510.196	336
														510.204	351		510.204	285
														510.212	334		510.212	308
														510.219	341		510.219	359
														510.227	309		510.227	349
														510.235	329		510.235	330
														510.243	327		510.243	303
														510.251	300		510.251	308
														510.259	307		510.259	328
														510.267	325		510.267	280
														510.275	289		510.275	333
														510.283	292		510.283	282
														510.291	321		510.291	313
														510.299	348		510.299	272
														510.306	350		510.306	302
														510.314	279		510.314	295
														510.322	334		510.322	291
														510.33	314		510.33	308
														510.338	304		510.338	323
														510.346	312		510.346	317
														510.354	337		510.354	331
														510.362	315		510.362	296
														510.37	294		510.37	312
														510.378	322		510.378	285
														510.385	299		510.385	329
														510.393	292		510.393	288
														510.401	332		510.401	305
														510.409	324		510.409	284
														510.417	344		510.417	279
														510.425	302		510.425	289
														510.433	289		510.433	334
														510.441	331		510.441	290
														510.449	343		510.449	295
														510.457	300		510.457	286
														510.465	282		510.465	291
														510.472	313		510.472	319
														510.48	334		510.48	313
														510.488	317		510.488	255
														510.496	294		510.496	301
														510.504	328		510.504	288
														510.512	343		510.512	288
														510.52	326		510.52	278
														510.528	336		510.528	318
														510.536	356		510.536	278
														510.544	343		510.544	318
														510.552	319		510.552	300
														510.559	317		510.559	299
														510.567	307		510.567	281
														510.575	298		510.575	312
														510.583	284		510.583	286
														510.591	313		510.591	293
														510.599	299		510.599	295
														510.607	364		510.607	327
														510.615	336		510.615	326
														510.623	381		510.623	354
														510.631	372		510.631	340
														510.639	341		510.639	350
														510.646	331		510.646	292
														510.654	273		510.654	336
														510.662	313		510.662	320
														510.67	319		510.67	320
														510.678	324		510.678	307
														510.686	353		510.686	332
														510.694	328		510.694	287
														510.702	314		510.702	292
														510.71	284		510.71	297
														510.718	322		510.718	324
														510.725	327		510.725	287
														510.733	334		510.733	305
														510.741	333		510.741	283
														510.749	310		510.749	308
														510.757	311		510.757	292
														510.765	348		510.765	287
														510.773	307		510.773	299
														510.781	305		510.781	329
														510.789	323		510.789	285
														510.797	328		510.797	315
														510.805	321		510.805	282
														510.812	327		510.812	283
														510.82	325		510.82	278
														510.828	342		510.828	294
														510.836	363		510.836	293
														510.844	363		510.844	249
														510.852	315		510.852	301
														510.86	342		510.86	284
														510.868	312		510.868	292
														510.876	300		510.876	338
														510.884	313		510.884	309
														510.892	376		510.892	302
														510.899	367		510.899	274
														510.907	377		510.907	306
														510.915	406		510.915	252
														510.923	379		510.923	309
														510.931	482		510.931	274
														510.939	554		510.939	338
														510.947	557		510.947	310
														510.955	507		510.955	287
														510.963	445		510.963	286
														510.971	431		510.971	303
														510.979	390		510.979	285
														510.986	401		510.986	285
														510.994	433		510.994	270
														511.002	352		511.002	302
														511.01	367		511.01	286
														511.018	363		511.018	339
														511.026	376		511.026	317
														511.034	391		511.034	371
														511.042	425		511.042	350
														511.05	492		511.05	302
														511.058	427		511.058	303
														511.066	369		511.066	322
														511.074	363		511.074	305
														511.081	331		511.081	319
														511.089	293		511.089	291
														511.097	335		511.097	303
														511.105	377		511.105	264
														511.113	363		511.113	278
														511.121	346		511.121	282
														511.129	300		511.129	319
														511.137	295		511.137	301
														511.145	323		511.145	302
														511.153	356		511.153	277
														511.161	393		511.161	308
														511.168	333		511.168	296
														511.176	349		511.176	309
														511.184	317		511.184	276
														511.192	303		511.192	310
														511.2	313		511.2	294
														511.208	319		511.208	303
														511.216	305		511.216	262
														511.224	331		511.224	312
														511.232	331		511.232	286
														511.24	316		511.24	287
														511.248	305		511.248	277
														511.255	297		511.255	339
														511.263	337		511.263	308
														511.271	328		511.271	305
														511.279	317		511.279	312
														511.287	314		511.287	312
														511.295	298		511.295	347
														511.303	337		511.303	308
														511.311	312		511.311	298
														511.319	306		511.319	303
														511.327	349		511.327	291
														511.335	413		511.335	306
														511.343	360		511.343	255
														511.35	329		511.35	266
														511.358	333		511.358	280
														511.366	339		511.366	325
														511.374	331		511.374	309
														511.382	371		511.382	372
														511.39	431		511.39	316
														511.398	411		511.398	311
														511.406	404		511.406	278
														511.414	364		511.414	286
														511.422	352		511.422	294
														511.43	359		511.43	266
														511.437	343		511.437	303
														511.445	401		511.445	302
														511.453	368		511.453	325
														511.461	343		511.461	302
														511.469	337		511.469	280
														511.477	322		511.477	283
														511.485	326		511.485	306
														511.493	331		511.493	315
														511.501	284		511.501	298
														511.509	315		511.509	251
														511.517	324		511.517	273
														511.525	353		511.525	311
														511.532	302		511.532	268
														511.54	315		511.54	290
														511.548	341		511.548	288
														511.556	354		511.556	320
														511.564	307		511.564	260
														511.572	342		511.572	308
														511.58	323		511.58	286
														511.588	314		511.588	264
														511.596	323		511.596	256
														511.604	313		511.604	286
														511.612	327		511.612	308
														511.62	293		511.62	298
														511.627	301		511.627	259
														511.635	335		511.635	298
														511.643	317		511.643	295
														511.651	332		511.651	381
														511.659	334		511.659	371
														511.667	343		511.667	351
														511.675	358		511.675	306
														511.683	370		511.683	322
														511.691	353		511.691	296
														511.699	336		511.699	340
														511.707	325		511.707	302
														511.714	324		511.714	353
														511.722	329		511.722	352
														511.73	324		511.73	331
														511.738	369		511.738	307
														511.746	356		511.746	328
														511.754	350		511.754	332
														511.762	369		511.762	294
														511.77	346		511.77	289
														511.778	322		511.778	322
														511.786	311		511.786	309
														511.794	353		511.794	316
														511.802	311		511.802	314
														511.809	370		511.809	289
														511.817	299		511.817	269
														511.825	316		511.825	303
														511.833	341		511.833	284
														511.841	342		511.841	249
														511.849	318		511.849	262
														511.857	328		511.857	288
														511.865	371		511.865	283
														511.873	413		511.873	277
														511.881	382		511.881	298
														511.889	417		511.889	277
														511.897	458		511.897	278
														511.904	470		511.904	271
														511.912	374		511.912	290
														511.92	371		511.92	347
														511.928	314		511.928	354
														511.936	344		511.936	329
														511.944	316		511.944	305
														511.952	315		511.952	313
														511.96	332		511.96	319
														511.968	340		511.968	292
														511.976	337		511.976	286
														511.984	380		511.984	290
														511.992	380		511.992	323
														511.999	387		511.999	315
														512.007	338		512.007	319
														512.015	337		512.015	379
														512.023	333		512.023	362
														512.031	342		512.031	366
														512.039	297		512.039	382
														512.047	291		512.047	405
														512.055	281		512.055	372
														512.063	332		512.063	348
														512.071	348		512.071	365
														512.079	326		512.079	343
														512.087	326		512.087	321
														512.095	362		512.095	326
														512.102	381		512.102	301
														512.11	402		512.11	288
														512.118	359		512.118	302
														512.126	370		512.126	324
														512.134	342		512.134	304
														512.142	329		512.142	336
														512.15	280		512.15	387
														512.158	313		512.158	391
														512.166	344		512.166	314
														512.174	301		512.174	351
														512.182	303		512.182	374
														512.19	393		512.19	345
														512.197	386		512.197	318
														512.205	334		512.205	332
														512.213	343		512.213	336
														512.221	319		512.221	341
														512.229	286		512.229	369
														512.237	299		512.237	454
														512.245	300		512.245	358
														512.253	311		512.253	347
														512.261	328		512.261	346
														512.269	340		512.269	329
														512.277	327		512.277	311
														512.285	327		512.285	265
														512.292	313		512.292	320
														512.3	367		512.3	342
														512.308	320		512.308	277
														512.316	313		512.316	312
														512.324	312		512.324	303
														512.332	302		512.332	307
														512.34	311		512.34	260
														512.348	337		512.348	291
														512.356	289		512.356	272
														512.364	300		512.364	294
														512.372	309		512.372	304
														512.38	315		512.38	315
														512.388	298		512.388	304
														512.395	300		512.395	301
														512.403	311		512.403	314
														512.411	338		512.411	303
														512.419	271		512.419	313
														512.427	287		512.427	298
														512.435	313		512.435	318
														512.443	280		512.443	271
														512.451	306		512.451	288
														512.459	301		512.459	318
														512.467	321		512.467	281
														512.475	326		512.475	302
														512.483	316		512.483	279
														512.491	313		512.491	301
														512.498	306		512.498	296
														512.506	302		512.506	287
														512.514	310		512.514	272
														512.522	324		512.522	322
														512.53	302		512.53	308
														512.538	301		512.538	313
														512.546	307		512.546	285
														512.554	292		512.554	306
														512.562	269		512.562	291
														512.57	353		512.57	272
														512.578	347		512.578	271
														512.586	313		512.586	321
														512.593	311		512.593	291
														512.601	326		512.601	325
														512.609	353		512.609	287
														512.617	311		512.617	291
														512.625	322		512.625	307
														512.633	334		512.633	297
														512.641	307		512.641	293
														512.649	299		512.649	300
														512.657	255		512.657	321
														512.665	308		512.665	289
														512.673	285		512.673	315
														512.681	309		512.681	311
														512.689	372		512.689	340
														512.696	352		512.696	344
														512.704	330		512.704	269
														512.712	343		512.712	321
														512.72	367		512.72	292
														512.728	337		512.728	298
														512.736	328		512.736	285
														512.744	366		512.744	292
														512.752	327		512.752	335
														512.76	374		512.76	292
														512.768	343		512.768	282
														512.776	311		512.776	293
														512.784	336		512.784	326
														512.792	349		512.792	298
														512.799	364		512.799	262
														512.807	376		512.807	283
														512.815	341		512.815	281
														512.823	379		512.823	304
														512.831	362		512.831	283
														512.839	353		512.839	301
														512.847	345		512.847	311
														512.855	333		512.855	323
														512.863	302		512.863	282
														512.871	303		512.871	305
														512.879	307		512.879	308
														512.887	346		512.887	283
														512.895	336		512.895	327
														512.903	357		512.903	359
														512.91	316		512.91	362
														512.918	340		512.918	328
														512.926	317		512.926	311
														512.934	329		512.934	355
														512.942	323		512.942	371
														512.95	374		512.95	364
														512.958	357		512.958	322
														512.966	341		512.966	322
														512.974	349		512.974	297
														512.982	358		512.982	295
														512.99	353		512.99	260
														512.998	340		512.998	326
														513.006	354		513.006	318
														513.013	331		513.013	289
														513.021	290		513.021	280
														513.029	340		513.029	312
														513.037	316		513.037	268
														513.045	332		513.045	295
														513.053	299		513.053	259
														513.061	351		513.061	284
														513.069	321		513.069	293
														513.077	283		513.077	308
														513.085	290		513.085	274
														513.093	300		513.093	325
														513.101	276		513.101	277
														513.109	328		513.109	294
														513.117	328		513.117	298
														513.124	340		513.124	322
														513.132	329		513.132	331
														513.14	338		513.14	339
														513.148	323		513.148	288
														513.156	270		513.156	288
														513.164	303		513.164	295
														513.172	363		513.172	299
														513.18	312		513.18	364
														513.188	278		513.188	366
														513.196	320		513.196	335
														513.204	376		513.204	333
														513.212	328		513.212	293
														513.22	277		513.22	276
														513.227	325		513.227	312
														513.235	335		513.235	330
														513.243	340		513.243	360
														513.251	320		513.251	307
														513.259	315		513.259	291
														513.267	304		513.267	308
														513.275	327		513.275	317
														513.283	311		513.283	307
														513.291	323		513.291	327
														513.299	350		513.299	297
														513.307	332		513.307	310
														513.315	348		513.315	323
														513.323	385		513.323	334
														513.331	370		513.331	301
														513.338	318		513.338	264
														513.346	341		513.346	292
														513.354	350		513.354	272
														513.362	345		513.362	284
														513.37	294		513.37	279
														513.378	303		513.378	301
														513.386	303		513.386	294
														513.394	332		513.394	316
														513.402	288		513.402	311
														513.41	359		513.41	324
														513.418	282		513.418	291
														513.426	314		513.426	314
														513.434	307		513.434	306
														513.442	311		513.442	297
														513.449	317		513.449	285
														513.457	331		513.457	307
														513.465	311		513.465	311
														513.473	283		513.473	293
														513.481	283		513.481	322
														513.489	319		513.489	295
														513.497	302		513.497	284
														513.505	305		513.505	328
														513.513	312		513.513	324
														513.521	302		513.521	296
														513.529	327		513.529	287
														513.537	316		513.537	305
														513.545	277		513.545	360
														513.553	284		513.553	305
														513.56	281		513.56	294
														513.568	293		513.568	331
														513.576	295		513.576	300
														513.584	301		513.584	267
														513.592	284		513.592	295
														513.6	288		513.6	298
														513.608	285		513.608	300
														513.616	349		513.616	310
														513.624	320		513.624	284
														513.632	328		513.632	298
														513.64	328		513.64	295
														513.648	318		513.648	285
														513.656	337		513.656	282
														513.664	339		513.664	294
														513.671	299		513.671	324
														513.679	293		513.679	303
														513.687	333		513.687	372
														513.695	303		513.695	424
														513.703	307		513.703	372
														513.711	331		513.711	359
														513.719	322		513.719	326
														513.727	346		513.727	326
														513.735	321		513.735	301
														513.743	307		513.743	300
														513.751	300		513.751	280
														513.759	270		513.759	300
														513.767	323		513.767	288
														513.775	360		513.775	296
														513.783	334		513.783	296
														513.79	293		513.79	334
														513.798	319		513.798	266
														513.806	315		513.806	299
														513.814	339		513.814	287
														513.822	363		513.822	288
														513.83	329		513.83	298
														513.838	319		513.838	264
														513.846	317		513.846	295
														513.854	300		513.854	338
														513.862	274		513.862	277
														513.87	348		513.87	307
														513.878	338		513.878	273
														513.886	361		513.886	345
														513.894	393		513.894	294
														513.902	418		513.902	285
														513.909	334		513.909	265
														513.917	351		513.917	313
														513.925	342		513.925	330
														513.933	357		513.933	330
														513.941	406		513.941	388
														513.949	388		513.949	421
														513.957	430		513.957	429
														513.965	547		513.965	419
														513.973	550		513.973	376
														513.981	538		513.981	383
														513.989	587		513.989	367
														513.997	546		513.997	343
														514.005	498		514.005	305
														514.013	500		514.013	331
														514.02	543		514.02	320
														514.028	488		514.028	311
														514.036	389		514.036	298
														514.044	357		514.044	319
														514.052	340		514.052	275
														514.06	343		514.06	289
														514.068	338		514.068	304
														514.076	331		514.076	337
														514.084	346		514.084	319
														514.092	391		514.092	303
														514.1	368		514.1	299
														514.108	339		514.108	286
														514.116	333		514.116	258
														514.124	316		514.124	308
														514.132	312		514.132	311
														514.139	303		514.139	297
														514.147	307		514.147	269
														514.155	342		514.155	303
														514.163	306		514.163	283
														514.171	319		514.171	298
														514.179	317		514.179	347
														514.187	321		514.187	285
														514.195	343		514.195	291
														514.203	314		514.203	346
														514.211	310		514.211	374
														514.219	305		514.219	348
														514.227	310		514.227	322
														514.235	331		514.235	356
														514.243	285		514.243	372
														514.251	332		514.251	361
														514.259	317		514.259	323
														514.266	292		514.266	325
														514.274	308		514.274	295
														514.282	301		514.282	301
														514.29	311		514.29	320
														514.298	291		514.298	294
														514.306	271		514.306	308
														514.314	302		514.314	310
														514.322	310		514.322	267
														514.33	299		514.33	272
														514.338	264		514.338	328
														514.346	318		514.346	273
														514.354	304		514.354	237
														514.362	316		514.362	300
														514.37	280		514.37	303
														514.378	318		514.378	283
														514.385	303		514.385	240
														514.393	318		514.393	316
														514.401	290		514.401	325
														514.409	307		514.409	308
														514.417	306		514.417	286
														514.425	370		514.425	303
														514.433	327		514.433	277
														514.441	370		514.441	294
														514.449	316		514.449	292
														514.457	344		514.457	311
														514.465	338		514.465	283
														514.473	376		514.473	280
														514.481	328		514.481	311
														514.489	331		514.489	287
														514.497	289		514.497	276
														514.505	347		514.505	297
														514.512	327		514.512	277
														514.52	320		514.52	300
														514.528	312		514.528	286
														514.536	328		514.536	314
														514.544	316		514.544	293
														514.552	322		514.552	289
														514.56	278		514.56	292
														514.568	319		514.568	276
														514.576	321		514.576	284
														514.584	318		514.584	277
														514.592	308		514.592	267
														514.6	343		514.6	304
														514.608	305		514.608	285
														514.616	310		514.616	291
														514.624	317		514.624	302
														514.632	336		514.632	269
														514.639	303		514.639	315
														514.647	277		514.647	322
														514.655	297		514.655	283
														514.663	315		514.663	302
														514.671	301		514.671	292
														514.679	315		514.679	352
														514.687	295		514.687	376
														514.695	297		514.695	357
														514.703	337		514.703	327
														514.711	327		514.711	311
														514.719	302		514.719	305
														514.727	291		514.727	281
														514.735	338		514.735	263
														514.743	318		514.743	333
														514.751	310		514.751	323
														514.759	327		514.759	352
														514.766	330		514.766	278
														514.774	312		514.774	339
														514.782	279		514.782	309
														514.79	328		514.79	306
														514.798	343		514.798	278
														514.806	339		514.806	304
														514.814	354		514.814	298
														514.822	365		514.822	284
														514.83	373		514.83	288
														514.838	320		514.838	290
														514.846	310		514.846	316
														514.854	352		514.854	305
														514.862	307		514.862	290
														514.87	321		514.87	295
														514.878	283		514.878	299
														514.886	326		514.886	256
														514.894	313		514.894	280
														514.901	286		514.901	309
														514.909	276		514.909	318
														514.917	322		514.917	316
														514.925	299		514.925	257
														514.933	325		514.933	320
														514.941	349		514.941	301
														514.949	344		514.949	299
														514.957	333		514.957	307
														514.965	318		514.965	313
														514.973	320		514.973	298
														514.981	345		514.981	249
														514.989	347		514.989	298
														514.997	365		514.997	322
														515.005	422		515.005	295
														515.013	454		515.013	323
														515.021	375		515.021	312
														515.028	348		515.028	347
														515.036	376		515.036	310
														515.044	349		515.044	315
														515.052	306		515.052	317
														515.06	332		515.06	290
														515.068	338		515.068	310
														515.076	372		515.076	323
														515.084	302		515.084	285
														515.092	299		515.092	277
														515.1	343		515.1	291
														515.108	340		515.108	288
														515.116	323		515.116	243
														515.124	329		515.124	304
														515.132	321		515.132	274
														515.14	362		515.14	322
														515.148	373		515.148	351
														515.156	325		515.156	343
														515.163	330		515.163	336
														515.171	334		515.171	350
														515.179	342		515.179	279
														515.187	321		515.187	313
														515.195	341		515.195	336
														515.203	291		515.203	306
														515.211	303		515.211	284
														515.219	306		515.219	284
														515.227	296		515.227	294
														515.235	336		515.235	277
														515.243	286		515.243	302
														515.251	276		515.251	303
														515.259	295		515.259	310
														515.267	311		515.267	318
														515.275	300		515.275	280
														515.283	292		515.283	319
														515.291	320		515.291	322
														515.299	331		515.299	307
														515.306	294		515.306	266
														515.314	295		515.314	328
														515.322	291		515.322	311
														515.33	299		515.33	272
														515.338	274		515.338	264
														515.346	293		515.346	306
														515.354	311		515.354	290
														515.362	325		515.362	323
														515.37	314		515.37	293
														515.378	277		515.378	325
														515.386	317		515.386	303
														515.394	296		515.394	305
														515.402	304		515.402	288
														515.41	267		515.41	293
														515.418	306		515.418	296
														515.426	322		515.426	286
														515.434	307		515.434	293
														515.441	300		515.441	333
														515.449	279		515.449	279
														515.457	306		515.457	302
														515.465	294		515.465	291
														515.473	324		515.473	333
														515.481	285		515.481	294
														515.489	312		515.489	314
														515.497	288		515.497	262
														515.505	305		515.505	299
														515.513	320		515.513	305
														515.521	303		515.521	287
														515.529	315		515.529	272
														515.537	324		515.537	298
														515.545	321		515.545	284
														515.553	313		515.553	291
														515.561	304		515.561	292
														515.569	285		515.569	302
														515.577	301		515.577	298
														515.584	301		515.584	291
														515.592	323		515.592	298
														515.6	298		515.6	311
														515.608	349		515.608	320
														515.616	346		515.616	304
														515.624	347		515.624	300
														515.632	310		515.632	288
														515.64	309		515.64	299
														515.648	304		515.648	292
														515.656	313		515.656	276
														515.664	330		515.664	312
														515.672	329		515.672	278
														515.68	340		515.68	296
														515.688	326		515.688	288
														515.696	326		515.696	324
														515.704	271		515.704	265
														515.712	309		515.712	289
														515.72	287		515.72	251
														515.728	346		515.728	320
														515.735	314		515.735	299
														515.743	323		515.743	318
														515.751	342		515.751	315
[truncated: 126,005 more rows]
[truncated: 22 more columns]

## Sheet: Figure 3
	Figure 3b						Figure 3c						Figure 3d						Figure 3e									Figure 3f									Figure 3j							Figure 3l
								TA(mM)					FTIR
	Intensity	0	0.05	0.25	0.5		Wavelength	0	0.05	0.25	0.5		Wavenumber	TA	NC	0.13	1		pH	12	11	10	9	8.5	6.4	5			SDS	Urea	Triton X	Citric acid	DMF	DMSO	PEG2K		Position	C	N	O	S	HADDF		pixel	Intensity
	0.4	0	0	0	0		300	0.7	0.936	1.623	1.993		525	0.47265	0.44012	0.40621	0.38977			31.6775	63.6335	76.0543	79.8488	79.3576	80.1744	80.1804			86.2949	-6.25052	6.52222	0	67.6448	64.7722	24.2226		0	0	0	0.11778	0	17177.3		0	2.278
	0.463	0	0	0	0		302	0.686	0.926	1.626	2.014		526	0.46608	0.4397	0.40615	0.39109			30.7696	62.1063	76.4842	79.802	79.8668	79.9692	79.7728			83.8653	-0.136047	14.0241	0	72.74	72.2083	31.97		1.98597e-09	0	0	0.17477	0	17181.9		1	3.12
	0.536	0	0	0	0		304	0.673	0.913	1.618	2.015		526	0.46608	0.43968	0.40638	0.39146			30.5843	73.1883	77.3489	79.7616	80.2511	79.635	79.6107			86.3814	-0.0227645	13.6142	0	72.7021	71.2924	33.1383		3.97195e-09	0	0	0.31883	0	17135.1		2	3.346
	0.621	0	0	0	0		306	0.658	0.899	1.619	2.018		526	0.46608	0.44006	0.40693	0.3915			30.0788	80.9695	75.7963	78.7022	79.8365	78.2621	78.7388		avg	85.5139	-2.13644	11.3869	0	71.029	69.4243	29.777		5.95792e-09	0.29246	0.29246	0	0	17110.5		3	3.49
	0.719	0	0	0	0		308	0.644	0.885	1.609	2.017		527	0.46827	0.44063	0.40772	0.39148		avg	30.7775	69.9744	76.4209	79.5287	79.828	79.5102	79.5757		std	1.16623	2.90946	3.44388	0	2.39302	3.31071	3.95637		7.9439e-09	0.1582	0.1582	0	0	16973.8		4	1.808
	0.833	0	0	0	0		310	0.633	0.873	1.611	2.023		527	0.47046	0.44126	0.40848	0.39142		std	0.577829	7.63766	0.589408	0.478135	0.316978	0.745832	0.52588											9.92987e-09	0	0	0	0	17259.1		5	3.718
	0.965	0	0	0	0		312	0.62	0.859	1.603	2.014		528	0.47265	0.44173	0.40914	0.39167																				1.19159e-08	0	0	0	0	17496.5		6	14.2
	1.12	0	0	0	0		314	0.609	0.846	1.595	2.01		528	0.47484	0.44212	0.40969	0.39146																				1.39018e-08	0	0	0	0	17386.3		7	43.19
	1.29	0	0	0	0		316	0.59	0.825	1.579	1.989		529	0.47702	0.44243	0.41014	0.39122																				1.58878e-08	0	0	0	0	17175.2		8	94.2
	1.5	0	0	0	0		318	0.579	0.812	1.565	1.97		529	0.47702	0.44288	0.41062	0.3911																				1.78738e-08	0	0	0	0	17124.2		9	119.935
	1.74	0	0	0	0		320	0.568	0.798	1.554	1.953		530	0.47921	0.44354	0.41119	0.39112																				1.98597e-08	0	0	0	0	17109.6		10	128.633
	2.01	0	0	0	0		322	0.558	0.786	1.544	1.934		530	0.4814	0.44425	0.41185	0.39108																				2.18457e-08	0	0	0	0	17148.4		11	134.5
	2.33	0	0	0	0		324	0.548	0.774	1.524	1.897		531	0.48359	0.44491	0.41259	0.39076																				2.38317e-08	0	0	0	0	17292.4		12	139.187
	2.7	0	0	0	0		326	0.54	0.764	1.507	1.875		531	0.48578	0.44553	0.41344	0.39014																				2.58177e-08	0	0	0	0	17358.3		13	144.598
	3.12	0	0	0	0		328	0.532	0.753	1.489	1.844		532	0.49015	0.44614	0.41441	0.38932																				2.78036e-08	0	0	0	0	17306.5		14	145.572
	3.62	0	0	0	0		330	0.524	0.742	1.466	1.803		532	0.49234	0.44677	0.4154	0.38848																				2.97896e-08	0	0	0	0	17363		15	144.351
	4.19	0	0	0	0		332	0.512	0.726	1.428	1.73		533	0.49234	0.44746	0.41633	0.38779																				3.17756e-08	0	0	0	0	17558.5		16	147.867
	4.85	0	0	0	0		334	0.505	0.714	1.404	1.695		533	0.49234	0.44824	0.41713	0.38742																				3.37616e-08	0.46252	0.46252	0.20998	0	18093.5		17	150.006
	5.61	0	0	0	0		336	0.497	0.698	1.368	1.628		534	0.49234	0.449	0.41772	0.38746																				3.57475e-08	0.39664	0.39664	0.28027	0	20086.2		18	147.598
	6.5	0	0	0	0		338	0.486	0.683	1.32	1.558		534	0.49234	0.44961	0.41805	0.38783																				3.77335e-08	0.99593	0.99593	0.1558	0	24739.6		19	145.893
	7.53	0	0	0	0		340	0.477	0.664	1.271	1.474		535	0.49015	0.45	0.41819	0.38844																				3.97195e-08	0.3544	0.91621	1.43202	0	30681.7		20	147.958
	8.72	0	0	0	0		342	0.467	0.642	1.21	1.374		535	0.49015	0.45027	0.41831	0.38922																				4.17055e-08	0.19529	0.46184	0.5331	0	35210.7		21	149.787
	10.1	0	0	0	0		344	0.461	0.629	1.16	1.302		536	0.48796	0.45056	0.41854	0.39017																				4.36914e-08	0.65551	0.65551	0	0	38179		22	148.971
	11.7	0	0	0	0		346	0.453	0.613	1.116	1.237		536	0.48796	0.45094	0.41893	0.39127																				4.56774e-08	0.05432	0	0.05432	0	38778.1		23	146.438
	13.5	0	0	0	0		348	0.447	0.599	1.075	1.171		537	0.49015	0.45144	0.41938	0.39252																				4.76634e-08	0.53124	0	0.53124	0	39294.5		24	145.95
	15.7	0	0	0	0		350	0.437	0.579	1.017	1.089		537	0.49015	0.45205	0.41976	0.39388																				4.96494e-08	0.5542	0.5542	0.53969	0	38965.8		25	144.406
	18.2	0	0	0	0		352	0.432	0.566	0.977	1.032		538	0.49234	0.45264	0.41989	0.3953																				5.16353e-08	1.46424	1.55086	0.58868	0.20436	38884.2		26	145.892
	21	0	0	0	0		354	0.428	0.554	0.943	0.983		538	0.49453	0.45305	0.41966	0.39664																				5.36213e-08	1.60432	1.57655	0.97223	0.61483	38049		27	141.232
	24.4	0	0	0	0		356	0.421	0.542	0.907	0.934		539	0.49453	0.45323	0.41909	0.39775																				5.56073e-08	0.9583	0.23544	0.2226	0.72286	37038.6		28	140.535
	28.2	0	0	0	0		358	0.413	0.527	0.864	0.874		539	0.49453	0.45335	0.41844	0.39812																				5.75933e-08	0.63568	0.63642	0.27009	0.1343	36058.1		29	136.317
	32.7	0	0	0	0		360	0.406	0.514	0.831	0.833		539	0.49453	0.4532	0.41779	0.39877																				5.95792e-08	0.95559	1.09688	0.78621	0	35635.7		30	132.445
	37.8	0	0	0	0		362	0.401	0.504	0.805	0.799		540	0.49234	0.45307	0.41734	0.39893																				6.15652e-08	1.81333	1.81333	1.89206	0	35467.2		31	130.501
	43.8	0	0	0.0909	0.0219		364	0.395	0.494	0.779	0.765		540	0.49015	0.45299	0.4172	0.39887																				6.35512e-08	0.48199	0.31046	0.3577	0	35258.6		32	109.19
	50.7	0	0	0.29	0.433		366	0.386	0.478	0.741	0.72		541	0.48796	0.45297	0.41731	0.39866																				6.55372e-08	0.4799	0.23995	0	0	35544.6		33	74.862
	58.8	0	0	0.317	0.852		368	0.381	0.468	0.717	0.692		541	0.48796	0.45299	0.41746	0.39833																				6.75231e-08	0	0	0	0.16472	35567.8		34	32.378
	68.1	0	0	0.277	0.977		370	0.375	0.461	0.699	0.67		542	0.48796	0.45292	0.41756	0.39837																				6.95091e-08	0	0	0	0.19609	35395.7		35	8.906
	78.8	0	0	0.594	0.836		372	0.369	0.452	0.681	0.65		542	0.49015	0.45298	0.41755	0.39801																				7.14951e-08	1.4278	0.81701	0	0	35384.2		36	2.316
	91.3	0	0	1.71	0.72		374	0.363	0.442	0.663	0.63		543	0.49453	0.45312	0.41743	0.39766																				7.34811e-08	2.72083	1.45096	0.84668	0	35567.1		37	3.102
	106	0.426	0.287	3.81	1		376	0.359	0.437	0.652	0.619		543	0.49672	0.45337	0.41726	0.39739																				7.5467e-08	1.23608	2.59953	2.55069	0.10809	35808.9		38	3.851
	122	2.82	3.17	6.71	1.95		378	0.355	0.431	0.639	0.603		544	0.50109	0.45365	0.41728	0.39744																				7.7453e-08	0.55824	1.13285	0.76959	0.44176	36058		39	1.317
	142	6.91	8.17	9.89	3.63		380	0.35	0.426	0.629	0.592		544	0.50328	0.45385	0.41729	0.39747																				7.9439e-08	0.49568	0.49568	0	0	35999.7		40	2.91
	164	11.5	13.6	12.7	5.87		382	0.346	0.419	0.615	0.577		545	0.50328	0.4538	0.41738	0.39758																				8.1425e-08	0.84406	0.89753	0.3429	0	35922.2		41	3.05
	190	15.3	17.4	14.3	8.31		384	0.34	0.413	0.602	0.565		545	0.50328	0.4534	0.41741	0.39761																				8.34109e-08	0.95855	0.95855	0.92032	0	35863.4		42	3
	220	17.1	18.6	14.5	10.5		386	0.336	0.406	0.592	0.552		546	0.49891	0.45263	0.41748	0.39775																				8.53969e-08	0.37979	0.37979	0.21952	0	35896.1
	255	16.4	16.6	13.1	12		388	0.33	0.399	0.577	0.538		546	0.49453	0.4518	0.41744	0.39743																				8.73829e-08	0.943	0.53091	0.0706	0.0706	36119.9
	295	13.6	12.3	10.3	12.5		390	0.325	0.393	0.567	0.528		547	0.49015	0.45104	0.41728	0.39749																				8.93688e-08	0.61059	0.44918	0.15911	0	36226.5
	342	9.37	7.07	6.84	12		392	0.321	0.387	0.556	0.517		547	0.48578	0.45069	0.41709	0.39773																				9.13548e-08	1.22464	1.97918	1	0	36353.2
	396	4.97	2.62	3.51	10.4		394	0.315	0.381	0.547	0.507		548	0.48359	0.45084	0.41688	0.39821																				9.33408e-08	1.90076	1.92421	1	0	36312.5
	459	1.59	0.226	1.09	8.06		396	0.312	0.376	0.538	0.498		548	0.48359	0.45138	0.41664	0.3988																				9.53268e-08	0.71144	0.6345	0.42313	0	36523.3
	531	0	0	0	5.46		398	0.307	0.369	0.527	0.487		549	0.48578	0.45213	0.41635	0.39915																				9.73127e-08	0.92423	0.41447	0.23724	0	36562.3
	615	0	0	0	3.05		400	0.304	0.365	0.521	0.482		549	0.48796	0.45277	0.41591	0.39917																				9.92987e-08	0.13994	1.04308	0.97403	0	37235.6
	712	0	0	0	1.23		402	0.299	0.36	0.512	0.473		550	0.49015	0.45308	0.41534	0.39888																				1.01285e-07	0.56125	0.39478	0.11415	0.175	36985.7
	825	0	0	0	0.242		404	0.296	0.356	0.506	0.467		550	0.49015	0.45304	0.41472	0.39837																				1.03271e-07	0.79879	0.9542	0.4771	0.12594	36661.5
	955	0	0	0	0		406	0.292	0.352	0.498	0.459		551	0.49015	0.45283	0.41419	0.39784																				1.05257e-07	0.06939	0.43038	0.57226	0.95746	36446.9
	1110	0	0	0	0		408	0.289	0.348	0.49	0.454		551	0.49015	0.45265	0.41387	0.39757																				1.07243e-07	0	0.67513	1.01269	0.41633	36405.9
	1280	0	0	0	0		410	0.283	0.341	0.481	0.444		552	0.48796	0.45269	0.41385	0.39781																				1.09229e-07	0	0.45424	0.45424	0.20378	36564.7
	1480	0	0	0	0		412	0.279	0.336	0.474	0.437		552	0.48578	0.45301	0.41404	0.3985																				1.11215e-07	0	0.00859	0.39779	0.59661	36514.4
	1720	0	0	0	0		414	0.276	0.331	0.465	0.43		553	0.48578	0.45351	0.41435	0.39948																				1.13201e-07	0.83613	0.74903	0.86841	0.0871	36627.6
	1990	0	0	0	0		416	0.271	0.326	0.456	0.421		553	0.48359	0.45402	0.41489	0.40071																				1.15187e-07	2.98592	2.16199	0.13159	0.57482	37014.9
	2300	0	0	0	0		418	0.267	0.321	0.449	0.415		553	0.48359	0.45445	0.41546	0.40134																				1.17173e-07	2.1762	1.18479	0.00859	0.0056	36557.4
	2670	0	0	0	0		420	0.264	0.317	0.443	0.409		554	0.48359	0.45455	0.41592	0.40161																				1.19159e-07	1.66605	1.35636	0.69031	0	36973.9
	3090	0	0	0	0		422	0.261	0.313	0.437	0.404		554	0.48359	0.45435	0.41628	0.40131																				1.21144e-07	0.97114	1.0499	1	0	36587.3
	3580	0	0	0	0		424	0.258	0.31	0.432	0.399		555	0.48359	0.45395	0.41656	0.40051																				1.2313e-07	0.21911	1	0.95746	0	36207.8
	4150	0	0	0	0		426	0.257	0.306	0.427	0.395		555	0.48359	0.45341	0.41674	0.39955																				1.25116e-07	1.02947	1.1554	0.67831	0	36390.2
	4800	0	0	0	0		428	0.253	0.303	0.422	0.39		556	0.4814	0.4528	0.41683	0.39874																				1.27102e-07	0.95523	0.95523	0.78023	0	36652.3
	5560	0	0	0	0		430	0.25	0.299	0.415	0.384		556	0.48359	0.45226	0.41689	0.398																				1.29088e-07	0.04826	0.04826	0.02413	0	36884.7
	6440	0	0	0	0		432	0.248	0.295	0.41	0.379		557	0.48359	0.45176	0.41691	0.39766																				1.31074e-07	0.38594	0.38594	0.19297	0	36551.3
	7460	0	0	0	0		434	0.244	0.292	0.405	0.374		557	0.48359	0.45133	0.41695	0.39764																				1.3306e-07	1.92214	1.71077	0.42313	0	36540.2
	8630	0	0	0	0		436	0.241	0.287	0.398	0.368		558	0.48578	0.451	0.4171	0.39779																				1.35046e-07	2.61209	1.92421	0.97655	0.21287	36190.6
							438	0.237	0.283	0.392	0.363		558	0.48578	0.4508	0.4174	0.39794																				1.37032e-07	1.98521	1.97918	0.24546	0.21861	36272.9
							440	0.233	0.28	0.387	0.358		559	0.48796	0.45089	0.41795	0.39755																				1.39018e-07	0.83859	0.83859	0	0.38941	36119.1
							442	0.23	0.276	0.381	0.353		559	0.48796	0.45088	0.41865	0.39794																				1.41004e-07	0.46031	0.057	0.057	0	36167.5
							444	0.227	0.272	0.376	0.348		560	0.48796	0.45095	0.41916	0.39793																				1.4299e-07	0.19629	0.69225	0.65623	0	36002.8
							446	0.224	0.269	0.37	0.344		560	0.49015	0.45098	0.41949	0.39802																				1.44976e-07	0.44159	0.92464	0.92464	0.03823	35851.7
							448	0.222	0.267	0.366	0.34		561	0.49234	0.45094	0.41959	0.3983																				1.46962e-07	0.39637	1.3429	1.33842	0.05347	35846
							450	0.219	0.264	0.362	0.336		561	0.49453	0.45086	0.41945	0.39874																				1.48948e-07	0.72163	1.32774	1.43817	0.06615	35644.2
							452	0.218	0.261	0.358	0.333		562	0.49672	0.45081	0.41913	0.39925																				1.50934e-07	0.85507	0.85507	0.42754	0	35425.8
							454	0.214	0.257	0.353	0.328		562	0.49672	0.45079	0.41899	0.40037																				1.5292e-07	0.15988	0.15988	0.15988	0	35261.4
							456	0.211	0.255	0.348	0.324		563	0.49891	0.45104	0.4191	0.40116																				1.54906e-07	0.34048	0.42483	0.42483	0	35138
							458	0.209	0.251	0.344	0.32		563	0.49891	0.45147	0.41943	0.40176																				1.56892e-07	0.85268	0.34106	0	0	35107.7
							460	0.206	0.247	0.337	0.315		564	0.49891	0.45198	0.41993	0.40206																				1.58878e-07	1.15133	0.95524	0	0	34964
							462	0.204	0.245	0.334	0.311		564	0.49891	0.45247	0.42047	0.40198																				1.60864e-07	1.79814	1.63343	0	0	34911.5
							464	0.201	0.241	0.328	0.308		565	0.49672	0.45285	0.42093	0.40153																				1.6285e-07	1.50668	0.95522	0.25338	0	34907.9
							466	0.199	0.237	0.324	0.302		565	0.49453	0.45309	0.42123	0.4008																				1.64836e-07	1.3687	0.759	0.28824	0	34983.4
							468	0.197	0.234	0.32	0.299		566	0.49453	0.45326	0.42135	0.39995																				1.66822e-07	0.97495	0.08081	0.97495	0	35032.2
							470	0.194	0.232	0.316	0.296		566	0.49453	0.45345	0.42135	0.3992																				1.68808e-07	1.00077	0.45195	0.09688	0.14128	36055
							472	0.191	0.23	0.313	0.292		566	0.49672	0.45377	0.42127	0.39873																				1.70794e-07	0.86696	0.50063	0	0	37184.2
							474	0.191	0.229	0.31	0.289		567	0.49891	0.45422	0.42114	0.3987																				1.7278e-07	0.7357	0.7357	0	0	38681.7
							476	0.189	0.226	0.306	0.286		567	0.50109	0.45479	0.42095	0.3991																				1.74766e-07	0.63209	0.63209	0	0.01726	39360.6
							478	0.188	0.224	0.303	0.284		568	0.50328	0.45538	0.42068	0.39982																				1.76752e-07	0.20436	0.20436	0	0	39181.5
							480	0.185	0.222	0.3	0.28		568	0.50328	0.45589	0.42051	0.40087																				1.78738e-07	0	0	0	0	39121.5
							482	0.183	0.218	0.295	0.275		569	0.50109	0.45635	0.42014	0.40157																				1.80724e-07	1.59373	1.65766	0.6591	0	38343.7
							484	0.181	0.216	0.292	0.272		569	0.50109	0.45687	0.41992	0.40171																				1.8271e-07	0.46273	0.16295	0.05432	0	32967.4
							486	0.179	0.213	0.289	0.27		570	0.49891	0.45731	0.41987	0.40212																				1.84696e-07	0.99783	0.65477	0	0	25579.8
							488	0.177	0.212	0.284	0.267		570	0.49672	0.45783	0.4201	0.40253																				1.86682e-07	0.84112	0.84112	0.25285	0	20661.8
							490	0.175	0.209	0.282	0.264		571	0.49453	0.45848	0.42063	0.40287																				1.88668e-07	0.56181	0.56181	0	0	18888.3
							492	0.174	0.208	0.278	0.261		571	0.49453	0.45913	0.42132	0.40352																				1.90654e-07	0	0	0	0	18455.3
							494	0.171	0.204	0.275	0.257		572	0.49672	0.45967	0.42203	0.40452																				1.9264e-07	0.42636	0.42636	0.60336	0	18138.4
							496	0.169	0.202	0.272	0.255		572	0.49891	0.46005	0.42263	0.40579																				1.94626e-07	0.53748	0.53748	0.40727	0	18051
							498	0.167	0.201	0.269	0.253		573	0.50328	0.46036	0.42314	0.40674																				1.96612e-07	0.8687	0.8687	0	0	17967.1
							500	0.166	0.199	0.265	0.25		573	0.50547	0.46047	0.42349	0.40782																				1.98597e-07	0.04936	0.04936	0	0	18027
							502	0.164	0.197	0.263	0.247		574	0.50766	0.46057	0.42381	0.40851																				2.00583e-07	0.22633	0.22633	0	0	17719.7
							504	0.162	0.194	0.26	0.243		574	0.50766	0.46074	0.4242	0.40875																				2.02569e-07	0.71265	0.71265	0	0	17263.3
							506	0.161	0.192	0.257	0.241		575	0.50766	0.46098	0.42468	0.40865																				2.04555e-07	0	0	0	0	17351.8
							508	0.159	0.19	0.254	0.239		575	0.50547	0.46124	0.4252	0.4084																				2.06541e-07	0	0	0	0	17289.5
							510	0.158	0.188	0.249	0.236		576	0.50109	0.46141	0.42562	0.40828																				2.08527e-07	0.05805	0	0	0	17162.8
							512	0.155	0.186	0.247	0.232		576	0.49672	0.46134	0.42581	0.40848																				2.10513e-07	0	0	0	0	17103.1
							514	0.153	0.184	0.244	0.23		577	0.49234	0.46098	0.42566	0.40907																				2.12499e-07	0.01342	0.01342	0	0	16962.5
							516	0.152	0.182	0.24	0.228		577	0.49015	0.46033	0.42519	0.40998																				2.14485e-07	0	0	0	0	16856.5
							518	0.151	0.18	0.238	0.226		578	0.48796	0.45947	0.42448	0.41105																				2.16471e-07	0	0	0	0	17106
							520	0.149	0.179	0.237	0.224		578	0.48796	0.45847	0.42366	0.4121																				2.18457e-07	0	0	0	0	17190.6
							522	0.148	0.178	0.234	0.222		579	0.48796	0.45736	0.4228	0.41297																				2.20443e-07	0.01404	0.01404	0	0	17370.6
							524	0.146	0.175	0.23	0.219		579	0.49015	0.45614	0.42194	0.41353																				2.22429e-07	0	0	0	0	17206.5
							526	0.146	0.174	0.229	0.218		580	0.49234	0.4548	0.42107	0.41373																				2.24415e-07	0	0	0	0	17228.1
							528	0.143	0.171	0.226	0.214		580	0.49453	0.45336	0.42012	0.41356																				2.26401e-07	0	0	0	0	17250.8
							530	0.142	0.169	0.223	0.213		580	0.49672	0.45191	0.41908	0.41307																				2.28387e-07	0	0	0	0	17328
							532	0.139	0.167	0.22	0.209		581	0.49672	0.45053	0.41796	0.41234
							534	0.139	0.166	0.219	0.209		581	0.49672	0.44933	0.41681	0.41148
							536	0.137	0.164	0.215	0.206		582	0.49672	0.44831	0.4157	0.4106
							538	0.136	0.162	0.213	0.204		582	0.49453	0.44742	0.41468	0.40977
							540	0.135	0.161	0.211	0.202		583	0.49234	0.44652	0.41377	0.40903
							542	0.133	0.159	0.209	0.2		583	0.49234	0.44552	0.41297	0.40841
							544	0.132	0.158	0.208	0.199		584	0.49234	0.4444	0.41232	0.40793
							546	0.131	0.156	0.205	0.197		584	0.49234	0.44322	0.41187	0.40759
							548	0.129	0.154	0.203	0.194		585	0.49453	0.44215	0.41167	0.40743
							550	0.129	0.153	0.201	0.193		585	0.49453	0.44134	0.41175	0.40744
							552	0.126	0.151	0.198	0.192		586	0.49672	0.44085	0.41206	0.4076
							554	0.126	0.15	0.197	0.19		586	0.49453	0.44063	0.41247	0.40782
							556	0.124	0.148	0.192	0.187		587	0.49453	0.4405	0.41278	0.40797
							558	0.122	0.146	0.19	0.183		587	0.49234	0.44056	0.41304	0.40817
							560	0.121	0.145	0.189	0.183		588	0.49234	0.44027	0.41286	0.408
							562	0.122	0.144	0.188	0.182		588	0.49015	0.43963	0.41228	0.40739
							564	0.118	0.141	0.184	0.179		589	0.48796	0.43877	0.41146	0.40639
							566	0.118	0.14	0.184	0.178		589	0.48578	0.43794	0.41063	0.40518
							568	0.117	0.139	0.182	0.176		590	0.48359	0.4373	0.40996	0.40397
							570	0.117	0.137	0.179	0.174		590	0.47921	0.43688	0.40954	0.40292
							572	0.115	0.135	0.178	0.173		591	0.47702	0.43654	0.40931	0.40214
							574	0.114	0.135	0.177	0.171		591	0.47484	0.43609	0.40913	0.40163
							576	0.112	0.133	0.172	0.17		592	0.47046	0.4354	0.40887	0.40135
							578	0.112	0.132	0.172	0.169		592	0.46827	0.43451	0.40849	0.4012
							580	0.111	0.131	0.171	0.167		593	0.46608	0.43362	0.40805	0.40112
							582	0.109	0.129	0.169	0.166		593	0.46389	0.43295	0.40765	0.40106
							584	0.108	0.128	0.166	0.164		593	0.46389	0.43266	0.40737	0.40097
							586	0.108	0.127	0.166	0.163		594	0.46389	0.4327	0.40721	0.40081
							588	0.108	0.125	0.164	0.162		594	0.46608	0.43288	0.40708	0.40052
							590	0.107	0.126	0.164	0.161		595	0.46827	0.43297	0.40688	0.40011
							592	0.104	0.122	0.16	0.159		595	0.47046	0.43283	0.40656	0.3996
							594	0.104	0.122	0.159	0.158		596	0.47265	0.43247	0.40616	0.39911
							596	0.102	0.12	0.157	0.155		596	0.47484	0.43202	0.4058	0.39875
							598	0.102	0.121	0.157	0.154		597	0.47702	0.43169	0.40564	0.39863
							600	0.101	0.119	0.155	0.154		597	0.47921	0.43161	0.40575	0.39878
							602	0.1	0.116	0.154	0.152		598	0.47921	0.43177	0.40611	0.3991
							604	0.099	0.115	0.151	0.151		598	0.47702	0.43204	0.40662	0.39945
							606	0.098	0.115	0.15	0.149		599	0.47702	0.43225	0.40711	0.39965
							608	0.096	0.114	0.148	0.148		599	0.47484	0.43231	0.40747	0.39961
							610	0.095	0.113	0.148	0.146		600	0.47265	0.43227	0.40766	0.39932
							612	0.094	0.111	0.145	0.145		600	0.47265	0.43231	0.40777	0.39893
							614	0.093	0.11	0.144	0.143		601	0.47046	0.43262	0.40789	0.39862
							616	0.093	0.108	0.143	0.141		601	0.47046	0.43329	0.40808	0.39853
							618	0.093	0.108	0.141	0.141		602	0.46827	0.43421	0.40831	0.39868
							620	0.09	0.107	0.14	0.141		602	0.46827	0.43516	0.40849	0.399
							622	0.091	0.106	0.14	0.14		603	0.46827	0.43587	0.40848	0.39932
							624	0.089	0.104	0.137	0.137		603	0.46608	0.43618	0.40824	0.3995
							626	0.09	0.103	0.135	0.135		604	0.46389	0.43609	0.4078	0.39946
							628	0.087	0.102	0.135	0.134		604	0.46171	0.43577	0.40728	0.39921
							630	0.086	0.1	0.134	0.133		605	0.45952	0.43543	0.40684	0.39885
							632	0.085	0.1	0.132	0.132		605	0.45733	0.43523	0.40659	0.39848
							634	0.085	0.099	0.131	0.132		606	0.45514	0.43515	0.40655	0.39817
							636	0.085	0.099	0.13	0.13		606	0.45295	0.43506	0.40665	0.3979
							638	0.084	0.098	0.129	0.13		607	0.45295	0.43477	0.40677	0.39763
							640	0.084	0.097	0.128	0.129		607	0.45295	0.43417	0.40685	0.39731
							642	0.082	0.096	0.126	0.127		607	0.45514	0.43334	0.40688	0.39692
							644	0.083	0.097	0.128	0.127		608	0.45733	0.43247	0.40691	0.3965
							646	0.082	0.095	0.125	0.125		608	0.46171	0.43179	0.40703	0.39615
							648	0.08	0.093	0.123	0.123		609	0.46389	0.43148	0.40723	0.39593
							650	0.079	0.093	0.121	0.123		609	0.46389	0.43151	0.40747	0.39587
							652	0.078	0.092	0.12	0.122		610	0.46389	0.43173	0.40762	0.39593
							654	0.079	0.091	0.12	0.121		610	0.46389	0.43191	0.40757	0.39606
							656	0.078	0.091	0.118	0.119		611	0.46171	0.4319	0.4073	0.39621
							658	0.076	0.09	0.117	0.119		611	0.45952	0.43167	0.4069	0.39636
							660	0.076	0.089	0.117	0.119		612	0.45952	0.43134	0.40651	0.39654
							662	0.077	0.089	0.116	0.118		612	0.45733	0.43108	0.40631	0.39682
							664	0.075	0.088	0.115	0.116		613	0.45733	0.43101	0.40633	0.39719
							666	0.074	0.086	0.113	0.114		613	0.45733	0.43107	0.40652	0.39763
							668	0.074	0.086	0.112	0.114		614	0.45952	0.43113	0.40671	0.39806
							670	0.073	0.086	0.113	0.113		614	0.45952	0.431	0.40669	0.3984
							672	0.072	0.084	0.111	0.112		615	0.46171	0.43056	0.40637	0.39864
							674	0.073	0.084	0.11	0.113		615	0.46171	0.42989	0.40576	0.3988
							676	0.071	0.082	0.109	0.111		616	0.46171	0.42919	0.40505	0.39899
							678	0.07	0.082	0.108	0.11		616	0.46389	0.42871	0.40443	0.3993
							680	0.07	0.082	0.107	0.109		617	0.46389	0.42862	0.40407	0.39979
							682	0.069	0.082	0.107	0.109		617	0.46608	0.4289	0.40398	0.40037
							684	0.069	0.081	0.105	0.107		618	0.47046	0.42933	0.40402	0.40088
							686	0.067	0.079	0.103	0.106		618	0.47265	0.42963	0.40401	0.40114
							688	0.068	0.081	0.103	0.105		619	0.47484	0.42957	0.40378	0.40103
							690	0.065	0.079	0.102	0.104		619	0.47484	0.42909	0.40329	0.40052
							692	0.066	0.077	0.101	0.103		620	0.47484	0.42832	0.40264	0.39973
							694	0.065	0.077	0.099	0.102		620	0.47265	0.42747	0.40198	0.3988
							696	0.065	0.075	0.099	0.102		620	0.47046	0.42674	0.40146	0.39788
							698	0.064	0.075	0.099	0.101		621	0.46827	0.4262	0.40114	0.397
							700	0.063	0.073	0.097	0.099		621	0.46608	0.42576	0.40097	0.39615
							702	0.064	0.075	0.098	0.1		622	0.46608	0.42525	0.40084	0.39525
							704	0.063	0.073	0.096	0.099		622	0.46389	0.42454	0.40063	0.39429
							706	0.062	0.073	0.096	0.099		623	0.46171	0.42358	0.40033	0.39329
							708	0.063	0.074	0.096	0.098		623	0.46171	0.42245	0.39996	0.3924
							710	0.061	0.071	0.094	0.095		624	0.46171	0.42128	0.39961	0.39176
							712	0.061	0.072	0.094	0.097		624	0.46171	0.42022	0.39933	0.39148
							714	0.06	0.071	0.093	0.095		625	0.46171	0.4193	0.39908	0.39153
							716	0.059	0.071	0.092	0.095		625	0.46171	0.41847	0.39879	0.39177
							718	0.06	0.068	0.09	0.093		626	0.46171	0.41762	0.39831	0.39193
							720	0.059	0.069	0.09	0.092		626	0.46171	0.41668	0.3976	0.39181
							722	0.058	0.068	0.089	0.092		627	0.46171	0.41565	0.39669	0.39129
							724	0.057	0.068	0.088	0.091		627	0.46171	0.41464	0.39571	0.39043
							726	0.057	0.067	0.087	0.091		628	0.46171	0.41378	0.39484	0.38942
							728	0.056	0.066	0.087	0.09		628	0.46171	0.41315	0.39419	0.3885
							730	0.055	0.066	0.086	0.089		629	0.46171	0.41272	0.39379	0.38787
							732	0.056	0.067	0.088	0.088		629	0.46171	0.41238	0.39355	0.38759
							734	0.055	0.065	0.085	0.087		630	0.46389	0.41197	0.39333	0.38761
							736	0.055	0.066	0.084	0.087		630	0.46389	0.41139	0.39299	0.38781
							738	0.054	0.065	0.084	0.086		631	0.46608	0.41061	0.3925	0.38803
							740	0.055	0.065	0.083	0.086		631	0.46827	0.40972	0.3919	0.38815
							742	0.053	0.064	0.081	0.085		632	0.46827	0.40882	0.39129	0.38811
							744	0.054	0.064	0.082	0.084		632	0.47046	0.40798	0.39076	0.38791
							746	0.053	0.063	0.081	0.084		633	0.47265	0.40718	0.39031	0.38757
							748	0.052	0.062	0.081	0.083		633	0.47265	0.40631	0.38989	0.38709
							750	0.051	0.063	0.08	0.082		634	0.47484	0.40525	0.38939	0.38649
							752	0.051	0.062	0.081	0.081		634	0.47484	0.40396	0.38871	0.38579
							754	0.051	0.061	0.078	0.081		634	0.47484	0.40249	0.38784	0.38504
							756	0.051	0.06	0.077	0.081		635	0.47265	0.40102	0.38686	0.38433
							758	0.05	0.061	0.078	0.08		635	0.47046	0.39972	0.38585	0.38374
							760	0.05	0.058	0.077	0.079		636	0.47046	0.39873	0.38492	0.38334
							762	0.05	0.061	0.078	0.08		636	0.46827	0.39804	0.38407	0.3831
							764	0.048	0.06	0.076	0.078		637	0.46608	0.3975	0.38325	0.38296
							766	0.048	0.058	0.075	0.078		637	0.46608	0.39694	0.38238	0.3828
							768	0.048	0.059	0.075	0.076		638	0.46389	0.39624	0.3814	0.38252
							770	0.048	0.058	0.074	0.077		638	0.46389	0.39539	0.38037	0.38211
							772	0.046	0.058	0.074	0.077		639	0.46171	0.39448	0.37939	0.38162
							774	0.047	0.057	0.073	0.077		639	0.46171	0.39367	0.37861	0.38115
							776	0.048	0.058	0.073	0.076		640	0.46171	0.39305	0.37813	0.38081
							778	0.044	0.056	0.073	0.074		640	0.46389	0.39264	0.37798	0.38065
							780	0.045	0.057	0.073	0.074		641	0.46389	0.3923	0.37804	0.38062
							782	0.044	0.056	0.071	0.075		641	0.46389	0.39188	0.37816	0.38063
							784	0.046	0.056	0.071	0.073		642	0.46389	0.39124	0.37819	0.38052
							786	0.044	0.055	0.069	0.071		642	0.46389	0.39036	0.37805	0.38019
							788	0.044	0.053	0.07	0.071		643	0.46389	0.38932	0.37775	0.37961
							790	0.044	0.054	0.068	0.071		643	0.46389	0.38828	0.37737	0.37884
							792	0.046	0.054	0.069	0.071		644	0.46389	0.38739	0.37702	0.37802
							794	0.045	0.055	0.068	0.07		644	0.46608	0.38672	0.37676	0.37727
							796	0.043	0.053	0.067	0.07		645	0.46608	0.38623	0.37659	0.3767
							798	0.041	0.052	0.066	0.069		645	0.46827	0.38585	0.37646	0.37634
							800	0.044	0.053	0.067	0.068		646	0.47046	0.38549	0.37633	0.37614
							802	0.044	0.053	0.066	0.067		646	0.47265	0.38512	0.37616	0.376
							804	0.041	0.051	0.064	0.065		647	0.47265	0.38478	0.37597	0.3758
							806	0.039	0.05	0.062	0.067		647	0.47484	0.3845	0.3758	0.37544
							808	0.04	0.051	0.063	0.065		647	0.47484	0.38431	0.37569	0.37486
							810	0.041	0.052	0.065	0.066		648	0.47265	0.38416	0.37561	0.37404
							812	0.041	0.052	0.064	0.066		648	0.47265	0.38394	0.37552	0.37306
							814	0.04	0.051	0.064	0.065		649	0.47265	0.38356	0.37537	0.37206
							816	0.04	0.051	0.063	0.064		649	0.47046	0.38299	0.37515	0.37121
							818	0.04	0.05	0.063	0.065		650	0.47046	0.38229	0.37489	0.37068
							820	0.04	0.05	0.062	0.066		650	0.47046	0.38161	0.37467	0.37059
							822	0.039	0.05	0.062	0.063		651	0.47046	0.38112	0.37456	0.37095
							824	0.039	0.049	0.06	0.063		651	0.47265	0.38088	0.37459	0.37167
							826	0.038	0.048	0.059	0.061		652	0.47265	0.38085	0.37471	0.37259
							828	0.037	0.047	0.058	0.06		652	0.47484	0.38089	0.37482	0.37347
							830	0.038	0.048	0.058	0.062		653	0.47484	0.38083	0.37481	0.37413
							832	0.038	0.048	0.058	0.061		653	0.47484	0.38055	0.37462	0.37446
							834	0.037	0.047	0.058	0.06		654	0.47484	0.38007	0.37427	0.37449
							836	0.036	0.046	0.058	0.06		654	0.47265	0.37949	0.37385	0.37431
							838	0.037	0.047	0.058	0.06		655	0.47265	0.37899	0.3735	0.37402
							840	0.037	0.047	0.058	0.06		655	0.47265	0.37871	0.37327	0.37372
							842	0.035	0.045	0.056	0.058		656	0.47265	0.37866	0.37317	0.37343
							844	0.036	0.046	0.055	0.059		656	0.47265	0.37877	0.3731	0.37307
							846	0.036	0.044	0.054	0.057		657	0.47265	0.3789	0.37297	0.37258
							848	0.034	0.044	0.054	0.057		657	0.47046	0.37894	0.37268	0.37189
							850	0.036	0.047	0.056	0.059		658	0.47046	0.37882	0.37223	0.371
							852	0.034	0.043	0.054	0.055		658	0.46608	0.3786	0.3717	0.37
							854	0.037	0.046	0.056	0.056		659	0.46389	0.37834	0.37119	0.369
							856	0.036	0.045	0.054	0.056		659	0.46171	0.37812	0.37077	0.3681
							858	0.035	0.045	0.054	0.056		660	0.45952	0.37794	0.37047	0.36738
							860	0.032	0.043	0.052	0.054		660	0.45733	0.37775	0.37024	0.36687
							862	0.034	0.044	0.052	0.055		660	0.45733	0.37748	0.37	0.36656
							864	0.033	0.041	0.048	0.052		661	0.45733	0.3771	0.36971	0.36644
							866	0.032	0.043	0.052	0.054		661	0.45733	0.37666	0.36936	0.3665
							868	0.031	0.042	0.051	0.052		662	0.45952	0.37624	0.36903	0.36673
							870	0.033	0.041	0.051	0.054		662	0.45952	0.37597	0.36877	0.36709
							872	0.033	0.043	0.052	0.053		663	0.45952	0.37588	0.36863	0.36751
							874	0.032	0.043	0.051	0.052		663	0.45952	0.37595	0.36859	0.36786
							876	0.033	0.043	0.05	0.053		664	0.45733	0.37605	0.36856	0.36802
							878	0.032	0.04	0.049	0.053		664	0.45733	0.37608	0.36847	0.36789
							880	0.032	0.041	0.049	0.052		665	0.45733	0.37594	0.36826	0.36745
							882	0.031	0.041	0.048	0.051		665	0.45733	0.37563	0.36794	0.36678
							884	0.031	0.041	0.048	0.051		666	0.45733	0.37524	0.36757	0.36601
							886	0.03	0.04	0.046	0.05		666	0.45733	0.37488	0.36727	0.36532
							888	0.031	0.04	0.047	0.05		667	0.45733	0.37468	0.36715	0.3649
							890	0.03	0.039	0.047	0.05		667	0.45733	0.37469	0.36725	0.36479
							892	0.03	0.039	0.046	0.049		668	0.45952	0.37477	0.36746	0.36482
							894	0.03	0.039	0.046	0.049		668	0.45733	0.3747	0.36756	0.36462
							896	0.03	0.04	0.046	0.049		669	0.45733	0.37436	0.36744	0.36399
							898	0.028	0.038	0.044	0.047		669	0.45733	0.37391	0.3672	0.36312
							900	0.029	0.038	0.044	0.048		670	0.45733	0.37356	0.36695	0.36234
													670	0.45733	0.37343	0.36678	0.36185
													671	0.45733	0.3735	0.36673	0.36166
													671	0.45952	0.37366	0.36677	0.36168
													672	0.45952	0.37378	0.36683	0.36178
													672	0.45952	0.37373	0.36685	0.36185
													673	0.45952	0.37348	0.36677	0.36182
													673	0.45952	0.37307	0.36662	0.36169
													674	0.45952	0.37263	0.36644	0.3615
													674	0.45952	0.37231	0.36632	0.36132
													674	0.45733	0.37218	0.3663	0.36123
													675	0.45733	0.37223	0.36636	0.36122
													675	0.45733	0.37235	0.36642	0.36123
													676	0.45733	0.37239	0.36639	0.36119
													676	0.45733	0.37227	0.3662	0.36102
													677	0.45733	0.37197	0.36584	0.36074
													677	0.45733	0.37161	0.3654	0.36043
													678	0.45733	0.37132	0.365	0.36021
													678	0.45952	0.3712	0.36471	0.36017
													679	0.45952	0.37126	0.36456	0.36036
													679	0.45952	0.37144	0.3645	0.36073
													680	0.46171	0.37161	0.36445	0.36117
													680	0.46171	0.37171	0.36434	0.36156
													681	0.46389	0.37169	0.36414	0.36181
													681	0.46389	0.37162	0.36391	0.36191
													682	0.46389	0.37157	0.3637	0.36189
													682	0.46389	0.3716	0.36356	0.3618
													683	0.46389	0.37168	0.36348	0.36167
													683	0.46171	0.37173	0.36344	0.36148
													684	0.46171	0.37168	0.36336	0.36123
													684	0.46171	0.37146	0.36321	0.36088
													685	0.46171	0.37112	0.36304	0.36048
													685	0.46171	0.37075	0.36289	0.36009
													686	0.46171	0.37046	0.36287	0.35981
													686	0.46389	0.3703	0.363	0.35973
													687	0.46608	0.37025	0.36327	0.35987
													687	0.46827	0.37021	0.36358	0.36018
													687	0.47046	0.37008	0.36383	0.36057
													688	0.47265	0.36979	0.36394	0.36095
													688	0.47265	0.36937	0.36393	0.36124
													689	0.47265	0.36893	0.36384	0.36143
													689	0.47484	0.36858	0.36378	0.36154
													690	0.47484	0.36838	0.36379	0.36162
													690	0.47484	0.3683	0.36385	0.36169
													691	0.47702	0.3682	0.36389	0.36173
													691	0.47921	0.36795	0.36379	0.36169
													692	0.4814	0.36745	0.36345	0.36153
													692	0.4814	0.3667	0.36287	0.3612
													693	0.4814	0.36577	0.36207	0.36071
													693	0.4814	0.36479	0.36116	0.36007
													694	0.4814	0.36388	0.36025	0.35932
													694	0.47921	0.36308	0.3594	0.35845
													695	0.47702	0.36237	0.35862	0.35749
													695	0.47484	0.36169	0.35791	0.35643
													696	0.47265	0.361	0.35725	0.35533
													696	0.47046	0.3603	0.35665	0.35427
													697	0.47046	0.35962	0.35611	0.35333
													697	0.47046	0.359	0.35566	0.35262
													698	0.47046	0.35844	0.35527	0.35216
													698	0.47265	0.35791	0.35491	0.35192
													699	0.47265	0.35731	0.3545	0.35181
													699	0.47265	0.35657	0.35401	0.35171
													700	0.47484	0.35566	0.35341	0.35151
													700	0.47484	0.35464	0.35274	0.35116
													701	0.47484	0.35361	0.35209	0.35065
													701	0.47484	0.35267	0.35153	0.35004
													701	0.47484	0.35188	0.35108	0.34936
													702	0.47702	0.35123	0.35071	0.34865
													702	0.47702	0.35063	0.35034	0.34791
													703	0.47702	0.34997	0.34989	0.34715
													703	0.47702	0.34919	0.34932	0.34636
													704	0.47702	0.34827	0.34863	0.34557
													704	0.47484	0.34728	0.34791	0.34484
													705	0.47484	0.34629	0.34726	0.3442
													705	0.47484	0.34536	0.34675	0.34368
													706	0.47484	0.3445	0.3464	0.34324
													706	0.47484	0.34367	0.34615	0.34282
													707	0.47484	0.34282	0.34595	0.34234
													707	0.47484	0.34191	0.34571	0.34175
													708	0.47702	0.34095	0.34542	0.34106
													708	0.47702	0.34002	0.34507	0.34033
													709	0.47702	0.33916	0.34472	0.33964
													709	0.47921	0.33842	0.34439	0.33908
													710	0.4814	0.33778	0.34407	0.33869
													710	0.4814	0.33718	0.34374	0.33849
													711	0.48359	0.33656	0.34336	0.33846
													711	0.48578	0.3359	0.3429	0.33855
													712	0.48796	0.3352	0.34239	0.33874
													712	0.48796	0.33453	0.34184	0.33899
													713	0.49015	0.33393	0.34131	0.33926
													713	0.49015	0.33341	0.34081	0.33948
													714	0.49234	0.33292	0.34033	0.33957
													714	0.49234	0.33239	0.33984	0.33944
													714	0.49453	0.33172	0.33928	0.33903
													715	0.49453	0.33088	0.33866	0.33835
													715	0.49453	0.3299	0.33798	0.33747
													716	0.49453	0.32886	0.3373	0.33654
													716	0.49453	0.32786	0.33664	0.3357
													717	0.49672	0.32695	0.33601	0.33507
													717	0.49672	0.32615	0.33539	0.33467
													718	0.49891	0.3254	0.3347	0.33447
													718	0.50109	0.32464	0.33391	0.33435
													719	0.50109	0.32386	0.33302	0.33423
													719	0.50328	0.32307	0.33213	0.33402
													720	0.50547	0.32236	0.33133	0.33373
													720	0.50766	0.32179	0.33074	0.33341
													721	0.50766	0.3214	0.33043	0.33311
													721	0.50985	0.32116	0.33036	0.3329
													722	0.51422	0.32098	0.33044	0.33277
													722	0.51641	0.32077	0.33056	0.33272
													723	0.5186	0.32043	0.33061	0.33271
													723	0.52079	0.31998	0.33057	0.33272
													724	0.52079	0.31943	0.33047	0.33275
													724	0.52079	0.31887	0.33034	0.3328
													725	0.52079	0.31834	0.33022	0.33286
													725	0.52079	0.31786	0.33011	0.33291
													726	0.52079	0.31741	0.32999	0.33292
													726	0.52079	0.31697	0.32983	0.33285
													727	0.52079	0.31652	0.3296	0.33271
													727	0.52298	0.3161	0.32936	0.33253
													728	0.52298	0.31576	0.32918	0.33241
													728	0.52516	0.31556	0.32914	0.33243
													728	0.52735	0.3155	0.3293	0.33267
													729	0.52954	0.31557	0.32965	0.33315
													729	0.53173	0.31569	0.33013	0.33383
													730	0.53392	0.31579	0.33066	0.33463
													730	0.53611	0.31583	0.33114	0.33548
													731	0.53829	0.3158	0.33153	0.33632
													731	0.54048	0.31575	0.33185	0.33711
													732	0.54267	0.31572	0.33211	0.33788
													732	0.54486	0.31575	0.33237	0.33863
													733	0.54705	0.31583	0.33264	0.33937
													733	0.54705	0.31594	0.33291	0.34011
													734	0.54923	0.31605	0.3332	0.34083
													734	0.54923	0.31616	0.33349	0.34158
													735	0.54923	0.31633	0.33382	0.34239
													735	0.55142	0.31661	0.33424	0.34333
													736	0.55142	0.31705	0.33477	0.34443
													736	0.55361	0.31766	0.33542	0.34568
													737	0.55361	0.31834	0.33613	0.34701
													737	0.55361	0.31901	0.33682	0.34829
													738	0.55361	0.31955	0.3374	0.34939
													738	0.55361	0.31991	0.33781	0.35019
													739	0.55361	0.32012	0.33808	0.3507
													739	0.55142	0.32026	0.33824	0.35099
													740	0.55142	0.32044	0.33838	0.35119
													740	0.55142	0.32073	0.33855	0.35145
													741	0.55142	0.32112	0.33878	0.35185
													741	0.55142	0.32157	0.33903	0.35242
													741	0.55361	0.322	0.33927	0.35311
													742	0.55361	0.32235	0.33946	0.35386
													742	0.55361	0.32263	0.33961	0.35459
													743	0.55361	0.32287	0.33977	0.35528
													743	0.5558	0.32313	0.33998	0.35594
													744	0.5558	0.32346	0.34026	0.3566
													744	0.55799	0.32383	0.3406	0.35726
													745	0.56018	0.32419	0.34097	0.35794
													745	0.56236	0.32446	0.3413	0.35861
													746	0.56455	0.32461	0.34156	0.35927
													746	0.56893	0.32463	0.34175	0.35994
													747	0.57112	0.32458	0.34191	0.36067
													747	0.5733	0.32451	0.34207	0.36151
													748	0.57768	0.32446	0.34224	0.3625
													748	0.57987	0.32441	0.34239	0.36363
													749	0.58425	0.32431	0.34249	0.36484
													749	0.58643	0.3241	0.34248	0.36606
													750	0.58862	0.32374	0.34235	0.36724
													750	0.59081	0.32326	0.34215	0.36836
													751	0.593	0.32274	0.34194	0.36947
													751	0.59519	0.32227	0.34181	0.37065
													752	0.59519	0.32191	0.3418	0.37194
													752	0.59519	0.32165	0.3419	0.37336
													753	0.59737	0.32146	0.34205	0.37485
													753	0.59737	0.32125	0.34216	0.37632
													754	0.59737	0.32097	0.34221	0.37765
													754	0.59737	0.3206	0.34216	0.37879
													755	0.59737	0.32017	0.34207	0.37972
													755	0.59737	0.31971	0.34198	0.38045
													755	0.59519	0.31924	0.3419	0.38103
													756	0.593	0.31874	0.34183	0.38146
													756	0.58862	0.31818	0.34171	0.3817
													757	0.58425	0.31751	0.34149	0.38172
													757	0.57768	0.31673	0.34113	0.38148
													758	0.56893	0.31588	0.34067	0.38101
													758	0.56236	0.31503	0.34015	0.38035
													759	0.5558	0.31426	0.33964	0.3796
													759	0.54705	0.31361	0.33917	0.37882
													760	0.54267	0.31307	0.33871	0.37801
													760	0.53611	0.31258	0.3382	0.3771
													761	0.53173	0.31206	0.33757	0.37599
													761	0.52735	0.31148	0.33678	0.37455
													762	0.52298	0.31085	0.33583	0.37275
													762	0.5186	0.3102	0.33479	0.37059
													763	0.51422	0.30959	0.33372	0.36815
													763	0.50766	0.30906	0.33266	0.36554
													764	0.50328	0.3086	0.33162	0.36285
													764	0.49672	0.30818	0.33055	0.36011
													765	0.48796	0.30773	0.32942	0.35734
													765	0.4814	0.30724	0.32819	0.35454
													766	0.47484	0.30674	0.32689	0.35171
													766	0.46827	0.30627	0.32558	0.34889
													767	0.46171	0.30589	0.32432	0.34615
													767	0.45733	0.30561	0.32313	0.34352
													768	0.45514	0.3054	0.32201	0.34103
													768	0.45295	0.30519	0.32087	0.33865
													768	0.45077	0.3049	0.31966	0.33633
													769	0.44858	0.30449	0.31833	0.33399
													769	0.4442	0.30399	0.31693	0.33158
													770	0.44201	0.30346	0.31551	0.32912
													770	0.43764	0.30298	0.31419	0.3266
													771	0.43545	0.30259	0.31302	0.32408
													771	0.43326	0.3023	0.31202	0.32159
													772	0.43107	0.30205	0.31114	0.31915
													772	0.42888	0.30176	0.3103	0.31676
													773	0.4267	0.30141	0.30946	0.31442
													773	0.42451	0.30099	0.30859	0.31216
													774	0.42232	0.30056	0.30774	0.31001
													774	0.42013	0.30019	0.30695	0.30803
													775	0.41575	0.29995	0.30631	0.30625
													775	0.41357	0.29983	0.30581	0.30467
													776	0.41138	0.29979	0.30545	0.30328
													776	0.41138	0.29977	0.30517	0.30203
													777	0.40919	0.29971	0.30492	0.30087
													777	0.40919	0.29961	0.3047	0.29981
													778	0.40919	0.29948	0.3045	0.29884
													778	0.40919	0.29938	0.30437	0.29805
													779	0.407	0.29936	0.30434	0.2975
													779	0.407	0.29943	0.30439	0.29724
													780	0.40919	0.29958	0.30452	0.29728
													780	0.40919	0.29979	0.30466	0.29757
													781	0.40919	0.30004	0.30479	0.29802
													781	0.40919	0.30033	0.30489	0.29853
													782	0.40919	0.30068	0.30499	0.299
													782	0.40919	0.3011	0.30512	0.29939
													782	0.40919	0.30158	0.30532	0.29966
													783	0.40919	0.30206	0.30557	0.2998
													783	0.40919	0.30248	0.30584	0.29981
													784	0.40919	0.30275	0.30607	0.2997
													784	0.407	0.30284	0.30622	0.29947
													785	0.407	0.30279	0.30627	0.29913
													785	0.407	0.30266	0.30626	0.29869
													786	0.40481	0.30253	0.30622	0.2982
													786	0.40481	0.30246	0.30622	0.29767
													787	0.40263	0.30247	0.30628	0.29714
													787	0.40263	0.30253	0.30639	0.29662
													788	0.40044	0.3026	0.3065	0.29611
													788	0.40044	0.30264	0.30658	0.29561
													789	0.39825	0.30265	0.30661	0.2951
													789	0.39825	0.30265	0.30658	0.29461
													790	0.39825	0.30267	0.30651	0.29413
													790	0.39606	0.30272	0.30641	0.29367
													791	0.39387	0.30277	0.30627	0.29324
													791	0.39387	0.30276	0.3061	0.29282
													792	0.39168	0.30263	0.30586	0.29238
													792	0.3895	0.30235	0.30554	0.29189
													793	0.38731	0.30194	0.30518	0.29135
													793	0.38512	0.30146	0.30478	0.29073
													794	0.38293	0.30099	0.3044	0.29007
													794	0.38293	0.30058	0.30405	0.28939
													795	0.38074	0.30025	0.30373	0.28873
													795	0.38074	0.29994	0.30342	0.28813
													795	0.38074	0.29963	0.3031	0.28764
													796	0.38074	0.29927	0.30276	0.28728
													796	0.38074	0.29887	0.30243	0.28708
													797	0.38293	0.29848	0.30213	0.28703
													797	0.38512	0.29814	0.30191	0.28709
													798	0.38731	0.29788	0.30175	0.28722
													798	0.38731	0.29771	0.30161	0.28732
													799	0.38731	0.29758	0.30144	0.28733
													799	0.38731	0.29744	0.30119	0.28719
													800	0.38731	0.29729	0.30083	0.28687
													800	0.38731	0.29714	0.30043	0.28643
													801	0.38512	0.29706	0.30006	0.28592
													801	0.38512	0.29711	0.29982	0.28544
													802	0.38293	0.29733	0.29978	0.28507
													802	0.38512	0.2977	0.29994	0.28485
													803	0.38512	0.29816	0.30024	0.2848
													803	0.38731	0.29861	0.30061	0.28487
													804	0.3895	0.29899	0.30094	0.28499
													804	0.39168	0.29925	0.3012	0.28511
													805	0.39606	0.29943	0.30139	0.28518
													805	0.39606	0.29957	0.30155	0.28517
													806	0.39825	0.2997	0.30173	0.28509
													806	0.39825	0.29985	0.30196	0.28495
													807	0.39825	0.30001	0.30222	0.28479
													807	0.39606	0.30014	0.30248	0.28465
													808	0.39606	0.30025	0.3027	0.28456
													808	0.39606	0.30034	0.30285	0.28454
													809	0.39606	0.30045	0.30294	0.2846
													809	0.39606	0.30062	0.30301	0.28473
													809	0.39606	0.30087	0.30308	0.2849
													810	0.39606	0.30117	0.3032	0.28507
													810	0.39825	0.30149	0.30335	0.28521
													811	0.39825	0.30176	0.30354	0.28531
													811	0.39825	0.30196	0.30374	0.28539
													812	0.40044	0.30209	0.30397	0.28551
													812	0.40044	0.30218	0.30422	0.28572
													813	0.40263	0.30229	0.30451	0.28608
													813	0.40263	0.30242	0.30483	0.2866
													814	0.40481	0.30256	0.30516	0.28724
													814	0.407	0.30266	0.30546	0.28793
													815	0.40919	0.30264	0.3057	0.2886
													815	0.40919	0.30248	0.30584	0.28917
													816	0.41138	0.30217	0.30591	0.28961
													816	0.41138	0.30177	0.30593	0.28994
													817	0.41138	0.30135	0.30593	0.29016
													817	0.41138	0.30093	0.30595	0.29033
													818	0.41138	0.30054	0.30597	0.29047
													818	0.41138	0.30014	0.30597	0.29058
													819	0.41138	0.29969	0.30589	0.29068
													819	0.41138	0.29916	0.30574	0.29079
													820	0.41138	0.29855	0.30551	0.29094
													820	0.41138	0.29787	0.30524	0.29117
													821	0.41138	0.29717	0.30496	0.29152
													821	0.41357	0.29643	0.30468	0.29198
													822	0.41575	0.29565	0.30438	0.2925
													822	0.41794	0.29477	0.304	0.29299
													822	0.42232	0.29374	0.3035	0.29336
													823	0.42451	0.29254	0.30283	0.2935
													823	0.42451	0.29121	0.30201	0.29338
													824	0.4267	0.2898	0.30108	0.29301
													824	0.42888	0.28836	0.30013	0.29247
													825	0.42888	0.28693	0.29918	0.29184
													825	0.43107	0.2855	0.29827	0.29117
													826	0.43107	0.28404	0.29735	0.29053
													826	0.43107	0.28249	0.29637	0.28993
													827	0.43107	0.28082	0.29529	0.28935
													827	0.43107	0.27904	0.29408	0.28878
													828	0.43107	0.27717	0.29276	0.2882
													828	0.43107	0.27525	0.29134	0.2876
													829	0.42888	0.27331	0.28987	0.28693
													829	0.42888	0.27133	0.28834	0.28615
													830	0.4267	0.26928	0.28675	0.28521
													830	0.4267	0.26713	0.28508	0.28407
													831	0.42451	0.26488	0.28332	0.28272
													831	0.42451	0.26255	0.2815	0.28117
													832	0.42232	0.26019	0.27965	0.27948
													832	0.42232	0.25785	0.2778	0.27772
													833	0.42013	0.25556	0.27597	0.27593
													833	0.42013	0.25332	0.27418	0.27413
													834	0.42013	0.25112	0.2724	0.27231
													834	0.41794	0.24892	0.27058	0.27042
													835	0.41794	0.24671	0.26872	0.26846
													835	0.41794	0.24452	0.26679	0.26643
													836	0.41794	0.24238	0.26482	0.26438
													836	0.41794	0.24032	0.26285	0.26237
													836	0.42013	0.23837	0.2609	0.26047
													837	0.42013	0.2365	0.25898	0.25872
													837	0.42232	0.2347	0.25709	0.25711
													838	0.42451	0.23292	0.25524	0.25561
													838	0.4267	0.23116	0.2534	0.25416
													839	0.42888	0.22943	0.25158	0.25269
													839	0.43107	0.22775	0.2498	0.25117
													840	0.43326	0.22617	0.24809	0.24961
													840	0.43545	0.2247	0.24647	0.24801
													841	0.43764	0.22336	0.24493	0.24642
													841	0.43764	0.22213	0.24349	0.24484
													842	0.43764	0.22102	0.24215	0.24331
													842	0.43764	0.22001	0.2409	0.24183
													843	0.43764	0.21913	0.23977	0.24041
													843	0.43545	0.2184	0.23878	0.23908
													844	0.43545	0.21783	0.23794	0.2379
													844	0.43545	0.21743	0.23729	0.2369
													845	0.43545	0.2172	0.23682	0.23613
													845	0.43764	0.2171	0.23653	0.23562
													846	0.43764	0.21711	0.23641	0.23536
													846	0.43982	0.21722	0.23642	0.23529
													847	0.43982	0.21742	0.23655	0.23535
													847	0.44201	0.21771	0.23678	0.23545
													848	0.4442	0.21807	0.23709	0.23552
													848	0.44639	0.21848	0.23745	0.2355
													849	0.44858	0.21889	0.23782	0.23538
													849	0.45077	0.21924	0.23817	0.23516
													849	0.45295	0.21948	0.23846	0.23485
													850	0.45295	0.21959	0.23867	0.23448
													850	0.45514	0.21954	0.2388	0.2341
													851	0.45733	0.21938	0.23885	0.23372
													851	0.45733	0.21912	0.23883	0.23338
													852	0.45952	0.2188	0.23872	0.23309
													852	0.46171	0.21843	0.23854	0.23284
													853	0.46171	0.218	0.23827	0.23262
													853	0.46389	0.2175	0.2379	0.2324
													854	0.46608	0.21693	0.23743	0.23214
													854	0.46827	0.21629	0.23687	0.23181
													855	0.47046	0.21558	0.23625	0.23141
													855	0.47265	0.21482	0.23559	0.23094
													856	0.47265	0.21403	0.23493	0.23045
													856	0.47484	0.21321	0.23427	0.23
													857	0.47702	0.21239	0.23365	0.22965
													857	0.47921	0.21157	0.23309	0.22947
													858	0.47921	0.21082	0.23262	0.22949
													858	0.4814	0.21016	0.23227	0.22974
													859	0.48359	0.20963	0.23206	0.23018
													859	0.48578	0.20924	0.232	0.23078
													860	0.48796	0.209	0.23206	0.23147
													860	0.49015	0.20888	0.23223	0.23222
													861	0.49234	0.20886	0.23248	0.23299
													861	0.49453	0.20894	0.2328	0.23379
													862	0.49672	0.20914	0.23322	0.23465
													862	0.50109	0.20948	0.23375	0.23561
													863	0.50328	0.21	0.23444	0.23672
													863	0.50547	0.21072	0.23531	0.23799
													863	0.50985	0.21161	0.23634	0.23943
													864	0.51204	0.21265	0.23751	0.24097
													864	0.51422	0.21377	0.23878	0.24256
													865	0.51422	0.21493	0.24011	0.24413
													865	0.51641	0.2161	0.24147	0.24563
													866	0.51641	0.21728	0.24286	0.24706
													866	0.51641	0.2185	0.24431	0.24842
													867	0.51422	0.21979	0.24583	0.24979
													867	0.51422	0.22116	0.24743	0.2512
													868	0.51641	0.22261	0.2491	0.25268
													868	0.51641	0.22411	0.25081	0.25421
													869	0.51641	0.22562	0.2525	0.25575
													869	0.51641	0.22713	0.25413	0.25721
													870	0.51641	0.22862	0.25566	0.25854
													870	0.51641	0.23009	0.25706	0.25967
													871	0.51422	0.23155	0.25831	0.26058
													871	0.51422	0.23298	0.2594	0.26127
													872	0.51204	0.23435	0.26031	0.26176
													872	0.50985	0.23564	0.26103	0.26208
													873	0.50766	0.23678	0.26155	0.26226
													873	0.50328	0.23778	0.26192	0.26234
													874	0.49891	0.23862	0.2622	0.26234
													874	0.49453	0.23935	0.26244	0.26231
													875	0.49234	0.23999	0.26271	0.26224
													875	0.48796	0.24057	0.26301	0.26213
													876	0.48359	0.2411	0.26332	0.26191
													876	0.4814	0.24159	0.26358	0.26153
													876	0.47921	0.24203	0.26373	0.26092
													877	0.47702	0.24243	0.26373	0.26006
													877	0.47702	0.24279	0.26359	0.25899
													878	0.47702	0.24313	0.26336	0.25779
													878	0.47702	0.24346	0.2631	0.25656
													879	0.47484	0.24376	0.26287	0.25544
													879	0.47484	0.24401	0.26269	0.25448
													880	0.47484	0.24416	0.26254	0.2537
													880	0.47484	0.24419	0.26236	0.25306
													881	0.47484	0.24412	0.26212	0.2525
													881	0.47265	0.24397	0.26177	0.25192
													882	0.47265	0.2438	0.26131	0.25127
													882	0.47046	0.24366	0.26076	0.25053
													883	0.47046	0.24357	0.26018	0.24972
													883	0.46827	0.24352	0.25959	0.24886
													884	0.46608	0.24347	0.25902	0.24797
													884	0.46608	0.24338	0.25848	0.24705
													885	0.46608	0.24323	0.25797	0.24608
													885	0.46389	0.24302	0.25747	0.24506
													886	0.46389	0.24277	0.257	0.24398
													886	0.46389	0.2425	0.25654	0.24289
													887	0.46389	0.24223	0.25611	0.24182
													887	0.46171	0.24198	0.2557	0.24083
													888	0.46171	0.24173	0.2553	0.23996
													888	0.46171	0.24147	0.25492	0.23921
													889	0.46171	0.24119	0.25454	0.23856
													889	0.45952	0.24089	0.25417	0.23798
													890	0.45952	0.24059	0.25382	0.23739
													890	0.45952	0.24028	0.25348	0.23678
													890	0.46171	0.23995	0.25315	0.23612
													891	0.46171	0.23958	0.25281	0.23542
													891	0.46171	0.23914	0.25243	0.23472
													892	0.46171	0.23859	0.25199	0.23403
													892	0.46171	0.23794	0.25146	0.23336
													893	0.45952	0.23719	0.25085	0.23272
													893	0.45952	0.23638	0.25017	0.23207
													894	0.45733	0.23555	0.24944	0.2314
													894	0.45733	0.2347	0.24866	0.23067
													895	0.45733	0.23383	0.24785	0.22989
													895	0.45733	0.23291	0.247	0.22903
													896	0.45733	0.23194	0.24612	0.22809
													896	0.45733	0.23091	0.24522	0.22707
													897	0.45952	0.22982	0.2443	0.226
													897	0.46171	0.2287	0.24338	0.22488
													898	0.46171	0.22757	0.24247	0.22375
													898	0.46389	0.22643	0.24157	0.22263
													899	0.46608	0.22529	0.24066	0.22158
													899	0.46827	0.22414	0.23972	0.2206
													900	0.47046	0.22299	0.23875	0.21971
													900	0.47046	0.22186	0.23775	0.21888
													901	0.47265	0.22077	0.23677	0.2181
													901	0.47265	0.21978	0.23585	0.21732
													902	0.47265	0.21891	0.23502	0.21652
													902	0.47484	0.21816	0.23433	0.21572
													903	0.47484	0.21751	0.23378	0.21493
													903	0.47702	0.21694	0.23335	0.21421
													903	0.47702	0.21643	0.23303	0.21359
													904	0.47921	0.21597	0.23277	0.21309
													904	0.4814	0.21556	0.23257	0.21271
													905	0.4814	0.21523	0.23241	0.21243
													905	0.48359	0.21499	0.2323	0.21222
													906	0.48359	0.21487	0.23226	0.21205
													906	0.48578	0.21484	0.23229	0.2119
													907	0.48578	0.21491	0.23239	0.21178
													907	0.48578	0.21505	0.23257	0.21168
													908	0.48796	0.21527	0.23281	0.21164
													908	0.48796	0.21558	0.2331	0.21164
													909	0.49015	0.21599	0.23342	0.2117
													909	0.49015	0.21649	0.2338	0.21183
													910	0.49234	0.2171	0.23423	0.21204
													910	0.49453	0.21778	0.23476	0.21234
													911	0.49672	0.21851	0.2354	0.21275
													911	0.49891	0.21929	0.23616	0.21324
													912	0.50109	0.22011	0.23703	0.2138
													912	0.50328	0.22099	0.238	0.21436
													913	0.50547	0.22193	0.23901	0.21485
													913	0.50766	0.22296	0.24003	0.21524
													914	0.50985	0.22407	0.24103	0.21549
													914	0.50985	0.22523	0.24199	0.21563
													915	0.51204	0.22642	0.24295	0.21573
													915	0.51422	0.22763	0.24394	0.21587
													916	0.51641	0.22884	0.24501	0.21614
													916	0.5186	0.23008	0.24622	0.2166
													917	0.52079	0.23138	0.24758	0.21727
													917	0.52298	0.23274	0.24909	0.21816
													917	0.52516	0.23419	0.25069	0.21922
													918	0.52735	0.2357	0.25232	0.22042
													918	0.52954	0.23725	0.25393	0.22172
													919	0.53173	0.23881	0.25546	0.2231
													919	0.53392	0.24036	0.25691	0.22452
													920	0.53611	0.24191	0.25831	0.22597
													920	0.53829	0.24348	0.2597	0.22743
													921	0.54048	0.24509	0.26113	0.22887
													921	0.54267	0.24677	0.26262	0.23028
													922	0.54267	0.24849	0.26416	0.23164
													922	0.54486	0.25026	0.26576	0.23295
													923	0.54705	0.25206	0.26739	0.23423
													923	0.54705	0.25391	0.26906	0.23552
													924	0.54705	0.25584	0.27079	0.23683
													924	0.54923	0.25788	0.27259	0.2382
													925	0.54923	0.26009	0.27451	0.23963
													925	0.54923	0.26246	0.27656	0.24111
													926	0.54923	0.265	0.27872	0.24263
													926	0.55142	0.26765	0.28097	0.2442
													927	0.55361	0.27037	0.28326	0.24578
													927	0.5558	0.27313	0.28557	0.24739
													928	0.5558	0.27592	0.28789	0.24902
													928	0.55799	0.27873	0.29022	0.25068
													929	0.56018	0.28157	0.29258	0.25237
													929	0.56018	0.28446	0.29497	0.2541
													930	0.56018	0.28737	0.29738	0.25586
													930	0.56236	0.29028	0.29978	0.25763
													930	0.56236	0.29314	0.30213	0.25939
													931	0.56236	0.29594	0.30442	0.26113
													931	0.56236	0.29866	0.30662	0.26283
													932	0.56236	0.3013	0.30875	0.26449
													932	0.56236	0.30388	0.31082	0.2661
													933	0.56236	0.30635	0.31281	0.26765
													933	0.56455	0.30868	0.3147	0.26911
													934	0.56455	0.31081	0.31644	0.27047
													934	0.56455	0.31268	0.31797	0.27171
													935	0.56674	0.31424	0.31926	0.2728
													935	0.56674	0.31551	0.32029	0.27375
													936	0.56674	0.31651	0.32106	0.27456
													936	0.56893	0.31729	0.32162	0.27524
													937	0.56893	0.31786	0.32198	0.2758
													937	0.56893	0.31822	0.32215	0.27626
													938	0.57112	0.31834	0.32214	0.2766
													938	0.57112	0.31821	0.32195	0.27683
													939	0.57112	0.31782	0.32159	0.27696
													939	0.5733	0.3172	0.32107	0.27699
													940	0.5733	0.31639	0.32044	0.27695
													940	0.5733	0.31545	0.31974	0.27682
													941	0.57549	0.3144	0.31898	0.27662
													941	0.57549	0.31323	0.31815	0.27631
													942	0.57549	0.3119	0.31722	0.27587
													942	0.57768	0.3104	0.31616	0.27529
													943	0.57768	0.30873	0.31497	0.27457
													943	0.57768	0.30694	0.31363	0.27372
													944	0.57549	0.30508	0.31221	0.27278
													944	0.57549	0.30323	0.31075	0.2718
													944	0.57549	0.30143	0.30931	0.27083
													945	0.57549	0.29971	0.30792	0.26991
													945	0.57549	0.29805	0.30662	0.26906
													946	0.57768	0.29642	0.30541	0.26829
													946	0.57768	0.29482	0.30429	0.2676
													947	0.57987	0.29327	0.30327	0.26702
													947	0.58206	0.29181	0.30235	0.26653
													948	0.58425	0.29046	0.30154	0.26614
													948	0.58643	0.28923	0.30083	0.26583
													949	0.58643	0.28811	0.3002	0.26557
													949	0.58862	0.28706	0.29963	0.26531
													950	0.59081	0.28605	0.2991	0.26502
													950	0.593	0.28507	0.2986	0.26465
													951	0.593	0.28417	0.29817	0.2642
													951	0.593	0.28339	0.29782	0.26369
													952	0.593	0.28281	0.29758	0.26316
													952	0.59081	0.28246	0.29748	0.26266
													953	0.59081	0.28235	0.29751	0.26224
													953	0.59081	0.28245	0.29766	0.26194
													954	0.59081	0.28272	0.29791	0.26177
													954	0.59081	0.28313	0.29825	0.2617
													955	0.593	0.28364	0.29869	0.26172
													955	0.593	0.28428	0.29923	0.26178
													956	0.593	0.28506	0.29991	0.26185
													956	0.593	0.286	0.30073	0.26193
													957	0.593	0.28709	0.30169	0.262
													957	0.593	0.2883	0.30278	0.26208
													957	0.59081	0.28963	0.30396	0.26219
													958	0.59081	0.29103	0.30521	0.26235
													958	0.59081	0.29252	0.30653	0.26258
													959	0.593	0.2941	0.3079	0.26287
													959	0.593	0.29581	0.30933	0.26323
													960	0.593	0.29765	0.31084	0.26365
													960	0.593	0.29965	0.31242	0.26412
													961	0.59081	0.30178	0.31406	0.26463
													961	0.59081	0.30404	0.31577	0.26516
													962	0.59081	0.30641	0.31754	0.2657
													962	0.59081	0.30892	0.31939	0.26626
													963	0.59081	0.31158	0.32135	0.26685
													963	0.59081	0.3144	0.32343	0.26747
													964	0.593	0.31742	0.32564	0.26814
													964	0.593	0.32061	0.32797	0.26888
													965	0.59519	0.32395	0.3304	0.26971
													965	0.59737	0.32743	0.33292	0.27065
													966	0.59956	0.33104	0.33553	0.27173
													966	0.59956	0.33482	0.33825	0.27296
													967	0.60175	0.33881	0.3411	0.27435
													967	0.60394	0.34304	0.34413	0.2759
													968	0.60394	0.34753	0.34731	0.2776
													968	0.60394	0.35225	0.35065	0.27942
													969	0.60613	0.35712	0.35408	0.28132
													969	0.60613	0.36209	0.35756	0.28327
													970	0.60613	0.36709	0.36107	0.28526
													970	0.60613	0.37211	0.36461	0.2873
													971	0.60832	0.37718	0.3682	0.2894
													971	0.60832	0.38233	0.37188	0.29161
													971	0.6105	0.38758	0.37567	0.29396
													972	0.61269	0.39292	0.37955	0.29646
													972	0.61488	0.3983	0.38347	0.29911
													973	0.61707	0.40365	0.38737	0.30187
													973	0.62144	0.40893	0.39122	0.30472
													974	0.62363	0.41413	0.395	0.30761
													974	0.62363	0.4193	0.39875	0.31049
													975	0.62582	0.42449	0.40249	0.31335
													975	0.62801	0.42976	0.40628	0.31616
													976	0.6302	0.4351	0.4101	0.31894
													976	0.63239	0.44046	0.41392	0.32168
													977	0.63457	0.44576	0.4177	0.32442
													977	0.63676	0.45095	0.42138	0.3272
													978	0.63895	0.45598	0.42496	0.33005
													978	0.64114	0.46089	0.42846	0.33303
													979	0.64551	0.46571	0.43192	0.33616
													979	0.64989	0.47045	0.43537	0.33944
													980	0.65208	0.4751	0.43883	0.34287
													980	0.65646	0.47961	0.44226	0.3464
													981	0.65864	0.4839	0.4456	0.34998
													981	0.66302	0.48795	0.44882	0.35359
													982	0.6674	0.49177	0.45188	0.35721
													982	0.66958	0.49542	0.45481	0.36086
													983	0.67396	0.499	0.45763	0.36456
													983	0.67834	0.50255	0.46037	0.36832
													984	0.68271	0.50605	0.46303	0.37214
													984	0.68709	0.50943	0.46559	0.37597
													984	0.69365	0.5126	0.46802	0.37977
													985	0.69803	0.51548	0.47027	0.3835
													985	0.70241	0.51808	0.47238	0.38715
													986	0.70678	0.52047	0.47439	0.39071
													986	0.71335	0.52275	0.47635	0.39421
													987	0.71772	0.525	0.47832	0.39769
													987	0.7221	0.52725	0.48032	0.40114
													988	0.72648	0.52948	0.48234	0.40458
													988	0.73085	0.53163	0.48433	0.40798
													989	0.73523	0.53368	0.48628	0.41136
													989	0.73961	0.53564	0.48819	0.41473
													990	0.74398	0.5376	0.49008	0.41814
													990	0.74836	0.53965	0.49199	0.42162
													991	0.75274	0.54185	0.49393	0.42521
													991	0.75711	0.5442	0.49588	0.42888
													992	0.7593	0.54663	0.4978	0.4326
													992	0.76368	0.54906	0.49964	0.43631
													993	0.76586	0.55141	0.50138	0.43994
													993	0.76805	0.55369	0.50303	0.4435
													994	0.77024	0.55594	0.50466	0.44699
													994	0.77243	0.55823	0.50631	0.45046
													995	0.77681	0.56059	0.508	0.45394
													995	0.77899	0.56297	0.50968	0.45743
													996	0.78118	0.56527	0.51129	0.46087
													996	0.78337	0.56735	0.51273	0.46419
													997	0.78556	0.56911	0.51396	0.46735
													997	0.78556	0.57053	0.51497	0.47031
													997	0.78775	0.57168	0.51582	0.47309
													998	0.78993	0.57266	0.51657	0.47572
													998	0.78993	0.57353	0.51728	0.47824
													999	0.79212	0.57431	0.51793	0.48065
													999	0.79431	0.57494	0.51847	0.48291
													1000	0.7965	0.57533	0.51882	0.48495
													1000	0.79869	0.5754	0.51893	0.48672
													1000	0.79869	0.57516	0.51883	0.48819
													1000	0.80088	0.57467	0.51856	0.48939
													1000	0.80306	0.57405	0.5182	0.49038
													1000	0.80525	0.57335	0.5178	0.49122
													1000	0.80525	0.57258	0.51736	0.49194
													1000	0.80744	0.57169	0.51681	0.49256
													1000	0.80963	0.57058	0.51606	0.49305
													1000	0.81182	0.56918	0.51505	0.4934
													1000	0.814	0.56751	0.51379	0.4936
													1010	0.81619	0.56561	0.51232	0.49368
													1010	0.81619	0.5636	0.51073	0.49367
													1010	0.81838	0.56155	0.50912	0.49361
													1010	0.82057	0.55946	0.50753	0.4935
													1010	0.82057	0.55729	0.50594	0.4933
													1010	0.82276	0.555	0.50433	0.49302
													1010	0.82276	0.55257	0.5027	0.49265
													1010	0.82495	0.55004	0.50108	0.49225
													1010	0.82495	0.54755	0.49954	0.49192
													1010	0.82495	0.54523	0.49818	0.49178
													1010	0.82713	0.54319	0.49707	0.49193
													1010	0.82932	0.54147	0.49626	0.49238
													1010	0.82932	0.54004	0.49571	0.49313
													1010	0.83151	0.53885	0.49537	0.49412
													1010	0.8337	0.53786	0.49519	0.49527
													1010	0.83589	0.53707	0.49516	0.49657
													1010	0.83589	0.53657	0.49532	0.49803
													1010	0.83589	0.53646	0.49572	0.4997
													1010	0.83589	0.53679	0.49641	0.50165
													1010	0.83589	0.53759	0.49742	0.50392
													1010	0.83589	0.5388	0.49872	0.50648
													1020	0.83589	0.54032	0.50024	0.50931
													1020	0.8337	0.54208	0.50193	0.51236
													1020	0.8337	0.54402	0.50373	0.51558
													1020	0.8337	0.54617	0.50564	0.51895
													1020	0.8337	0.54856	0.50764	0.52249
													1020	0.83151	0.55119	0.50973	0.52617
													1020	0.83151	0.554	0.51186	0.52997
													1020	0.82932	0.55689	0.51396	0.53382
													1020	0.82932	0.55973	0.51595	0.53766
													1020	0.82713	0.5624	0.51777	0.54143
													1020	0.82713	0.56486	0.51941	0.54512
													1020	0.82713	0.56712	0.5209	0.54874
													1020	0.82495	0.56922	0.52229	0.55232
													1020	0.82495	0.57118	0.5236	0.55587
													1020	0.82495	0.57297	0.52482	0.55933
													1020	0.82495	0.57449	0.52586	0.5626
													1020	0.82276	0.57563	0.52664	0.56555
													1020	0.82057	0.57633	0.52711	0.56811
													1020	0.81838	0.57658	0.52725	0.57026
													1020	0.81619	0.57646	0.52713	0.57206
													1020	0.814	0.57606	0.52682	0.57363
													1030	0.80963	0.57544	0.52637	0.57505
													1030	0.80744	0.57458	0.5258	0.57636
													1030	0.80525	0.57342	0.52505	0.57753
													1030	0.80306	0.57182	0.52405	0.57846
													1030	0.79869	0.56973	0.52273	0.57908
													1030	0.7965	0.56714	0.52108	0.57933
													1030	0.79212	0.56413	0.51912	0.57923
													1030	0.78775	0.5608	0.51695	0.57884
													1030	0.78337	0.55726	0.51463	0.57823
													1030	0.77899	0.55353	0.51221	0.57746
													1030	0.77243	0.5496	0.50971	0.57653
													1030	0.76805	0.54545	0.50711	0.57541
													1030	0.76149	0.54105	0.50442	0.57409
													1030	0.75711	0.53648	0.50164	0.5726
													1030	0.75055	0.53182	0.49883	0.57101
													1030	0.74617	0.52719	0.49603	0.56939
													1030	0.73961	0.52266	0.49327	0.56782
													1030	0.73304	0.51824	0.49056	0.56631
													1030	0.72648	0.51386	0.48786	0.56483
													1030	0.71991	0.50948	0.48515	0.56329
													1040	0.71554	0.50504	0.4824	0.56163
													1040	0.70897	0.50058	0.47964	0.55982
													1040	0.70241	0.49617	0.47693	0.55785
													1040	0.69584	0.49188	0.47431	0.55579
													1040	0.68928	0.48777	0.47181	0.55365
													1040	0.68271	0.48382	0.46939	0.55146
													1040	0.67615	0.47997	0.46701	0.54914
													1040	0.66958	0.47612	0.46458	0.54664
													1040	0.66302	0.47223	0.46207	0.54388
													1040	0.65427	0.4683	0.45946	0.54083
													1040	0.6477	0.4644	0.45681	0.53752
													1040	0.64114	0.46061	0.45415	0.53398
													1040	0.63239	0.457	0.45155	0.53028
													1040	0.62582	0.45359	0.44901	0.52644
													1040	0.61926	0.45037	0.44651	0.52245
													1040	0.61488	0.44729	0.44402	0.51831
													1040	0.60832	0.44431	0.44151	0.51398
													1040	0.60394	0.44145	0.43899	0.50949
													1040	0.59737	0.43874	0.43647	0.50488
													1040	0.593	0.43624	0.43401	0.50021
													1040	0.58643	0.43398	0.43161	0.49553
													1050	0.58206	0.43196	0.42928	0.49086
													1050	0.57549	0.43015	0.42701	0.48619
													1050	0.57112	0.4285	0.4248	0.4815
													1050	0.56455	0.42702	0.42263	0.4768
													1050	0.56018	0.42571	0.42057	0.47209
													1050	0.5558	0.42464	0.41866	0.46744
													1050	0.55361	0.42386	0.41697	0.46292
													1050	0.54923	0.42339	0.41552	0.45859
													1050	0.54705	0.42323	0.41431	0.45446
													1050	0.54486	0.4233	0.41329	0.45057
													1050	0.54486	0.42351	0.41242	0.44689
													1050	0.54267	0.42381	0.41167	0.44344
													1050	0.54267	0.42417	0.41102	0.44024
													1050	0.54267	0.42458	0.41048	0.4373
													1050	0.54267	0.42505	0.41007	0.43465
													1050	0.54267	0.42556	0.40976	0.43228
													1050	0.54486	0.42605	0.40949	0.43011
													1050	0.54705	0.4264	0.40919	0.42809
													1050	0.54923	0.42649	0.40876	0.42612
													1050	0.55142	0.4262	0.40813	0.42417
													1050	0.55361	0.4255	0.40726	0.42221
													1060	0.5558	0.42437	0.40617	0.42029
													1060	0.55799	0.42284	0.40486	0.41843
													1060	0.56018	0.42093	0.40334	0.41667
													1060	0.56236	0.41865	0.4016	0.41497
													1060	0.56455	0.416	0.39963	0.41328
													1060	0.56674	0.41295	0.39741	0.41152
													1060	0.56674	0.40956	0.39496	0.40963
													1060	0.56893	0.40588	0.39236	0.4076
													1060	0.56893	0.40203	0.38968	0.4055
													1060	0.56893	0.39815	0.38704	0.4034
													1060	0.56893	0.39433	0.38451	0.40142
													1060	0.56893	0.39065	0.38214	0.39963
													1060	0.56893	0.38715	0.37994	0.39808
													1060	0.56893	0.38386	0.37792	0.3968
													1060	0.56893	0.38081	0.37608	0.39579
													1060	0.56893	0.37806	0.37448	0.39506
													1060	0.57112	0.37566	0.37315	0.39463
													1060	0.5733	0.37366	0.37213	0.39448
													1060	0.57549	0.37207	0.37145	0.39461
													1060	0.57768	0.37082	0.37107	0.39496
													1060	0.57987	0.36984	0.37093	0.39542
													1070	0.58206	0.36903	0.37095	0.39591
													1070	0.58425	0.36833	0.37108	0.39632
													1070	0.58643	0.36768	0.37126	0.3966
													1070	0.58862	0.36708	0.37147	0.39676
													1070	0.59081	0.36655	0.37172	0.39681
													1070	0.593	0.36606	0.37196	0.39683
													1070	0.59519	0.36557	0.37217	0.39686
													1070	0.59737	0.36504	0.37227	0.39691
													1070	0.60175	0.36438	0.37222	0.39697
													1070	0.60394	0.36357	0.37198	0.39705
													1070	0.60832	0.3626	0.37155	0.39712
													1070	0.6105	0.36152	0.37098	0.39718
													1070	0.61488	0.36036	0.37031	0.39724
													1070	0.61926	0.35915	0.3696	0.39729
													1070	0.62363	0.35791	0.36886	0.39732
													1070	0.62801	0.35662	0.36809	0.39728
													1070	0.63239	0.35526	0.36728	0.39715
													1070	0.63676	0.35384	0.36644	0.39694
													1070	0.63895	0.35239	0.36562	0.39669
													1070	0.64333	0.35099	0.36486	0.39648
													1080	0.64551	0.34969	0.36423	0.3964
													1080	0.64989	0.34855	0.36375	0.39652
													1080	0.65208	0.34757	0.36341	0.39685
													1080	0.65427	0.34673	0.36317	0.39737
													1080	0.65646	0.34599	0.36297	0.39799
													1080	0.65864	0.34532	0.36276	0.39864
													1080	0.66083	0.34474	0.36255	0.39927
													1080	0.66083	0.34426	0.36236	0.39986
													1080	0.66302	0.34391	0.36225	0.40046
													1080	0.66302	0.3437	0.36225	0.4011
													1080	0.66521	0.34362	0.36237	0.4018
													1080	0.66521	0.34362	0.3626	0.40257
													1080	0.6674	0.34367	0.3629	0.40335
													1080	0.6674	0.34373	0.36322	0.40413
													1080	0.6674	0.3438	0.36355	0.40486
													1080	0.6674	0.34389	0.36388	0.40554
													1080	0.6674	0.34402	0.36423	0.40619
													1080	0.6674	0.34419	0.36461	0.40681
													1080	0.6674	0.34438	0.365	0.40738
													1080	0.6674	0.34457	0.36539	0.40786
													1080	0.66521	0.34471	0.36573	0.40818
													1090	0.66521	0.3448	0.36602	0.40831
													1090	0.66302	0.34485	0.36624	0.40825
													1090	0.66083	0.34491	0.36641	0.40804
													1090	0.65864	0.345	0.36656	0.40776
													1090	0.65646	0.34514	0.3667	0.40749
													1090	0.65427	0.34531	0.36682	0.40725
													1090	0.65208	0.34545	0.36689	0.40703
													1090	0.64989	0.34554	0.36688	0.40675
													1090	0.64551	0.34555	0.36674	0.40633
													1090	0.64333	0.34549	0.36648	0.40571
													1090	0.64114	0.3454	0.36611	0.40484
													1090	0.63676	0.34531	0.36565	0.40377
													1090	0.63457	0.34525	0.36513	0.40254
													1090	0.63239	0.3452	0.36455	0.4012
													1090	0.62801	0.34511	0.36392	0.39978
													1090	0.62582	0.34496	0.36323	0.3983
													1090	0.62144	0.34472	0.36248	0.39672
													1090	0.61707	0.34443	0.36169	0.39506
													1090	0.61488	0.34411	0.36089	0.39331
													1090	0.6105	0.3438	0.3601	0.39148
													1090	0.60832	0.34354	0.35934	0.38959
													1100	0.60394	0.34329	0.35858	0.38763
													1100	0.60175	0.34303	0.35778	0.38557
													1100	0.59737	0.34269	0.35692	0.38336
													1100	0.59519	0.34228	0.35598	0.38097
													1100	0.59081	0.3418	0.35499	0.37838
													1100	0.58643	0.34132	0.354	0.3756
													1100	0.58425	0.34088	0.35306	0.3727
													1100	0.57987	0.34054	0.35221	0.36976
													1100	0.57768	0.3403	0.35145	0.36687
													1100	0.5733	0.34015	0.35077	0.36409
													1100	0.57112	0.34007	0.35016	0.36144
													1100	0.56893	0.34003	0.34959	0.35894
													1100	0.56455	0.34006	0.34908	0.35658
													1100	0.56236	0.34017	0.34865	0.35437
													1100	0.56018	0.34042	0.34835	0.3523
													1100	0.5558	0.34082	0.34819	0.35041
													1100	0.55361	0.34136	0.34817	0.34872
													1100	0.55142	0.34202	0.34828	0.34723
													1100	0.54923	0.34275	0.34848	0.34593
													1100	0.54705	0.34351	0.34876	0.34479
													1110	0.54705	0.34431	0.34911	0.34377
													1110	0.54486	0.34516	0.34955	0.34282
													1110	0.54486	0.34606	0.35009	0.34192
													1110	0.54267	0.34704	0.35074	0.34104
													1110	0.54267	0.34806	0.35145	0.34018
													1110	0.54267	0.34911	0.3522	0.33934
													1110	0.54486	0.35013	0.35294	0.33854
													1110	0.54486	0.35111	0.35363	0.3378
													1110	0.54486	0.35206	0.35428	0.33713
													1110	0.54705	0.353	0.35492	0.33658
													1110	0.54705	0.35397	0.35559	0.33616
													1110	0.54923	0.35499	0.35632	0.33591
													1110	0.54923	0.35605	0.35711	0.33581
													1110	0.55142	0.3571	0.35794	0.33585
													1110	0.55142	0.3581	0.35877	0.33599
													1110	0.55361	0.35904	0.35956	0.33617
													1110	0.55361	0.3599	0.36029	0.33634
													1110	0.55361	0.3607	0.36096	0.33643
													1110	0.5558	0.36148	0.3616	0.33642
													1110	0.5558	0.36225	0.36224	0.33631
													1110	0.55799	0.36299	0.36287	0.33612
													1120	0.55799	0.36369	0.3635	0.33586
													1120	0.56018	0.36431	0.36412	0.3356
													1120	0.56236	0.36488	0.36473	0.33539
													1120	0.56236	0.36541	0.36535	0.33526
													1120	0.56455	0.36598	0.36599	0.33526
													1120	0.56674	0.36662	0.36668	0.33539
													1120	0.57112	0.36737	0.36743	0.33565
													1120	0.57549	0.3682	0.36821	0.33599
													1120	0.57768	0.36908	0.36899	0.33638
													1120	0.58206	0.36993	0.36973	0.33675
													1120	0.58425	0.37073	0.37042	0.33709
													1120	0.58862	0.37148	0.37107	0.3374
													1120	0.59081	0.37223	0.37174	0.3377
													1120	0.593	0.37304	0.37246	0.33805
													1120	0.59519	0.37393	0.37327	0.33848
													1120	0.59737	0.37491	0.37416	0.33899
													1120	0.59956	0.37596	0.3751	0.33956
													1120	0.60175	0.37702	0.37603	0.34012
													1120	0.60394	0.37805	0.3769	0.34061
													1120	0.60613	0.37904	0.37771	0.34099
													1120	0.6105	0.38	0.37846	0.34124
													1130	0.61269	0.38096	0.3792	0.3414
													1130	0.61488	0.38194	0.37998	0.34154
													1130	0.61707	0.38293	0.38083	0.34174
													1130	0.62144	0.38393	0.38177	0.34206
													1130	0.62363	0.3849	0.38279	0.34253
													1130	0.62801	0.38585	0.38386	0.34316
													1130	0.6302	0.3868	0.38498	0.34391
													1130	0.63457	0.38779	0.38615	0.34475
													1130	0.63676	0.38888	0.38736	0.34565
													1130	0.63895	0.39009	0.38864	0.34661
													1130	0.64333	0.39142	0.38998	0.34762
													1130	0.64551	0.39283	0.39136	0.3487
													1130	0.6477	0.3943	0.39279	0.34986
													1130	0.65208	0.39579	0.39428	0.35111
													1130	0.65427	0.39732	0.39583	0.35247
													1130	0.65864	0.39892	0.39751	0.35396
													1130	0.66302	0.40064	0.39933	0.3556
													1130	0.6674	0.40251	0.40132	0.35741
													1130	0.67396	0.40453	0.40347	0.35939
													1130	0.67834	0.40666	0.40572	0.36151
													1130	0.6849	0.40886	0.40802	0.36376
													1140	0.68928	0.4111	0.41033	0.36608
													1140	0.69365	0.41336	0.41261	0.36843
													1140	0.69803	0.41568	0.41489	0.37079
													1140	0.70241	0.41807	0.41719	0.37317
													1140	0.7046	0.42056	0.41952	0.37558
													1140	0.70897	0.42311	0.4219	0.37805
													1140	0.71335	0.42567	0.42431	0.38062
													1140	0.71554	0.42818	0.42672	0.38331
													1140	0.71991	0.43058	0.42909	0.3861
													1140	0.72429	0.43287	0.43143	0.38899
													1140	0.72867	0.43508	0.43373	0.39196
													1140	0.73523	0.43725	0.43603	0.39497
													1140	0.73961	0.4394	0.43832	0.398
													1140	0.74398	0.44152	0.44058	0.40099
													1140	0.75055	0.44356	0.44275	0.40392
													1140	0.75492	0.44546	0.4448	0.40674
													1140	0.76149	0.44716	0.44667	0.40943
													1140	0.76586	0.44866	0.44837	0.41199
													1140	0.77024	0.44999	0.44993	0.41445
													1140	0.77462	0.45121	0.45139	0.41683
													1150	0.77899	0.45235	0.4528	0.41915
													1150	0.78337	0.45344	0.45417	0.42145
													1150	0.78775	0.45444	0.45548	0.42372
													1150	0.79212	0.45535	0.4567	0.42596
													1150	0.7965	0.45613	0.45782	0.42817
													1150	0.80088	0.45681	0.45885	0.43039
													1150	0.80525	0.45745	0.45984	0.43265
													1150	0.80963	0.45809	0.46086	0.435
													1150	0.814	0.45878	0.46195	0.43748
													1150	0.81838	0.45951	0.46314	0.44009
													1150	0.82495	0.46025	0.4644	0.44281
													1150	0.82932	0.46095	0.4657	0.44559
													1150	0.83589	0.46157	0.46701	0.44837
													1150	0.84026	0.46214	0.46831	0.45115
													1150	0.84683	0.4627	0.46962	0.45392
													1150	0.8512	0.4633	0.47098	0.45673
													1150	0.85558	0.46398	0.4724	0.45963
													1150	0.86214	0.46474	0.47389	0.46265
													1150	0.86871	0.46553	0.47542	0.46579
													1150	0.87309	0.46632	0.47696	0.46902
													1150	0.87746	0.46706	0.47849	0.47229
													1160	0.88184	0.46778	0.48	0.47557
													1160	0.88621	0.4685	0.48154	0.47883
													1160	0.89059	0.46929	0.48313	0.48207
													1160	0.89497	0.47017	0.48481	0.48534
													1160	0.89716	0.47113	0.48657	0.48866
													1160	0.90153	0.47214	0.48839	0.49206
													1160	0.90591	0.47314	0.49021	0.49555
													1160	0.91028	0.4741	0.49199	0.49916
													1160	0.91466	0.47502	0.49374	0.50289
													1160	0.91685	0.47595	0.49546	0.50676
													1160	0.92123	0.47696	0.49721	0.5108
													1160	0.9256	0.47806	0.49899	0.51501
													1160	0.92779	0.47926	0.50082	0.51936
													1160	0.93217	0.4805	0.50266	0.52379
													1160	0.93435	0.48173	0.50449	0.52823
													1160	0.93873	0.48292	0.50629	0.53262
													1160	0.94092	0.48406	0.50806	0.53692
													1160	0.94311	0.48522	0.50987	0.54115
													1160	0.94748	0.48645	0.51176	0.54533
													1160	0.94967	0.4878	0.51376	0.54951
													1160	0.95405	0.48929	0.51585	0.55371
													1170	0.95624	0.49086	0.51801	0.55793
													1170	0.95842	0.49248	0.52015	0.56213
													1170	0.96061	0.4941	0.52223	0.56631
													1170	0.9628	0.49573	0.52425	0.57046
													1170	0.9628	0.49741	0.52625	0.57462
													1170	0.96499	0.49919	0.52827	0.57886
													1170	0.96499	0.50111	0.53036	0.58321
													1170	0.96499	0.50315	0.53252	0.58769
													1170	0.96718	0.50526	0.53473	0.59227
													1170	0.96718	0.50737	0.53693	0.59688
													1170	0.96937	0.50941	0.53907	0.60147
													1170	0.96937	0.51136	0.54115	0.60601
													1170	0.97155	0.51323	0.54317	0.6105
													1170	0.97155	0.51503	0.54516	0.61497
													1170	0.97374	0.51677	0.54715	0.61944
													1170	0.97374	0.51841	0.54909	0.6239
													1170	0.97593	0.51988	0.55094	0.62829
													1170	0.97593	0.5211	0.55263	0.63254
													1170	0.97812	0.52202	0.5541	0.63655
													1170	0.98031	0.52264	0.55536	0.6403
													1170	0.98031	0.52303	0.55646	0.6438
													1180	0.98249	0.52328	0.55744	0.6471
													1180	0.98249	0.52344	0.55835	0.65027
													1180	0.98468	0.52354	0.5592	0.65336
													1180	0.98468	0.52358	0.55998	0.6564
													1180	0.98687	0.52352	0.56066	0.65939
													1180	0.98687	0.52338	0.56123	0.66235
													1180	0.98906	0.5232	0.56177	0.66531
													1180	0.98906	0.52307	0.56236	0.66833
													1180	0.98906	0.52308	0.56309	0.67147
													1180	0.99125	0.5233	0.56403	0.67476
													1180	0.99125	0.52373	0.56516	0.67816
													1180	0.99125	0.52434	0.56642	0.68162
													1180	0.99125	0.52505	0.5677	0.68504
													1180	0.99125	0.52583	0.56894	0.68838
													1180	0.99125	0.5267	0.57012	0.69166
													1180	0.98906	0.5277	0.5713	0.69496
													1180	0.98906	0.52891	0.57257	0.69839
													1180	0.98906	0.53037	0.57398	0.70205
													1180	0.98687	0.53208	0.57556	0.70595
													1180	0.98687	0.53399	0.57729	0.71003
													1190	0.98906	0.53602	0.57909	0.71418
													1190	0.98906	0.53812	0.5809	0.71829
													1190	0.98906	0.54027	0.58268	0.72228
													1190	0.98687	0.54252	0.58446	0.72617
													1190	0.98687	0.54491	0.5863	0.73002
													1190	0.98687	0.54746	0.58822	0.73392
													1190	0.98687	0.55016	0.59024	0.73787
													1190	0.98468	0.55296	0.5923	0.74186
													1190	0.98468	0.55576	0.59433	0.7458
													1190	0.98249	0.55853	0.59626	0.74962
													1190	0.98249	0.56126	0.59808	0.75328
													1190	0.98031	0.56401	0.59983	0.7568
													1190	0.98031	0.56684	0.60156	0.76025
													1190	0.97812	0.56978	0.60331	0.76365
													1190	0.97593	0.57282	0.60507	0.767
													1190	0.97374	0.57591	0.6068	0.77024
													1190	0.97155	0.57895	0.60844	0.77329
													1190	0.96937	0.5819	0.60992	0.77606
													1190	0.96718	0.58475	0.61126	0.77855
													1190	0.96499	0.58755	0.6125	0.78081
													1190	0.9628	0.59037	0.61371	0.78291
													1200	0.96061	0.59326	0.61495	0.78493
													1200	0.95842	0.59622	0.61621	0.78684
													1200	0.95624	0.59917	0.61744	0.78858
													1200	0.95405	0.60204	0.61854	0.79006
													1200	0.95186	0.60475	0.61945	0.79119
													1200	0.94967	0.60733	0.62016	0.79198
													1200	0.9453	0.60981	0.62071	0.79252
													1200	0.94311	0.61229	0.62119	0.79294
													1200	0.93873	0.61482	0.62168	0.79334
													1200	0.93654	0.61739	0.62218	0.79375
													1200	0.93435	0.61994	0.62269	0.79414
													1200	0.93217	0.62238	0.62314	0.79438
													1200	0.92779	0.62466	0.6235	0.7944
													1200	0.9256	0.62676	0.62376	0.79415
													1200	0.92123	0.62874	0.62396	0.79368
													1200	0.91904	0.63067	0.62412	0.79306
													1200	0.91466	0.63261	0.62429	0.79236
													1200	0.91247	0.63452	0.62441	0.79158
													1200	0.9081	0.63632	0.62441	0.79067
													1200	0.90591	0.63792	0.62421	0.78952
													1200	0.90153	0.63925	0.62375	0.78806
													1210	0.89716	0.64031	0.62305	0.78629
													1210	0.89278	0.64117	0.62221	0.78429
													1210	0.89059	0.64192	0.62134	0.78217
													1210	0.88621	0.64265	0.62052	0.78004
													1210	0.88403	0.64334	0.61978	0.77794
													1210	0.88184	0.64394	0.61907	0.77583
													1210	0.87746	0.64436	0.6183	0.77361
													1210	0.87527	0.64456	0.61737	0.77118
													1210	0.8709	0.64453	0.61625	0.76851
													1210	0.86871	0.64436	0.61497	0.76563
													1210	0.86433	0.64416	0.61358	0.76261
													1210	0.85996	0.64398	0.61215	0.75953
													1210	0.85558	0.64385	0.61071	0.75644
													1210	0.8512	0.64369	0.60925	0.7533
													1210	0.84902	0.64344	0.60775	0.75007
													1210	0.84464	0.64303	0.60618	0.74671
													1210	0.84026	0.6425	0.60455	0.74321
													1210	0.83589	0.64192	0.60292	0.73964
													1210	0.8337	0.6414	0.60135	0.73606
													1210	0.82932	0.641	0.59987	0.73254
													1210	0.82495	0.64072	0.59847	0.72908
													1220	0.82057	0.64047	0.5971	0.72563
													1220	0.81619	0.64018	0.59569	0.72211
													1220	0.81182	0.63975	0.5942	0.71847
													1220	0.80744	0.63921	0.59264	0.71473
													1220	0.80306	0.63861	0.59106	0.71095
													1220	0.7965	0.63806	0.58956	0.70722
													1220	0.79212	0.63764	0.58818	0.70364
													1220	0.78775	0.63735	0.58693	0.70022
													1220	0.78337	0.63712	0.58577	0.69692
													1220	0.77899	0.63686	0.58462	0.69366
													1220	0.77681	0.6365	0.58343	0.69037
													1220	0.77243	0.63602	0.58219	0.68701
													1220	0.76805	0.63548	0.58093	0.68362
													1220	0.76368	0.63496	0.57972	0.68025
													1220	0.7593	0.63451	0.5786	0.67693
													1220	0.75492	0.63414	0.57756	0.67366
													1220	0.75055	0.63377	0.57655	0.67039
													1220	0.74617	0.63332	0.57552	0.66707
													1220	0.74179	0.63272	0.5744	0.66365
													1220	0.73742	0.63197	0.57319	0.66016
													1230	0.73304	0.63114	0.57193	0.65665
													1230	0.72867	0.6303	0.57069	0.6532
													1230	0.72429	0.62953	0.56952	0.64988
													1230	0.71991	0.6288	0.56843	0.64669
													1230	0.71554	0.62807	0.56738	0.64355
													1230	0.71116	0.62723	0.56632	0.64038
													1230	0.70678	0.62622	0.56522	0.6371
													1230	0.70241	0.62504	0.56406	0.63372
													1230	0.69584	0.62375	0.56288	0.63026
													1230	0.69147	0.62244	0.56174	0.62681
													1230	0.68709	0.62117	0.56067	0.62345
													1230	0.68271	0.61994	0.55964	0.6202
													1230	0.67834	0.6187	0.55861	0.61703
													1230	0.67396	0.61736	0.55751	0.61386
													1230	0.66958	0.61587	0.55629	0.61066
													1230	0.66521	0.61424	0.55496	0.60738
													1230	0.65864	0.61252	0.55357	0.60408
													1230	0.65427	0.6108	0.55217	0.60079
													1230	0.64989	0.60914	0.55083	0.59759
													1230	0.64551	0.60751	0.54952	0.59448
													1230	0.64114	0.60588	0.54822	0.59145
													1240	0.63457	0.60415	0.54686	0.58846
													1240	0.6302	0.60227	0.5454	0.58546
													1240	0.62582	0.60025	0.54385	0.58246
													1240	0.62144	0.59814	0.54226	0.5795
													1240	0.61707	0.59604	0.5407	0.57662
													1240	0.61269	0.594	0.53923	0.57388
													1240	0.60832	0.59201	0.53784	0.57127
													1240	0.60394	0.59003	0.5365	0.56876
													1240	0.59956	0.58798	0.53512	0.56626
													1240	0.59519	0.58582	0.53364	0.56375
													1240	0.593	0.58353	0.53206	0.56118
													1240	0.58862	0.58119	0.53038	0.55859
													1240	0.58643	0.57885	0.52867	0.55603
													1240	0.58206	0.57654	0.52694	0.55352
													1240	0.57768	0.57426	0.5252	0.55107
													1240	0.57549	0.57194	0.52343	0.54863
													1240	0.57112	0.5695	0.52157	0.54615
													1240	0.56674	0.56691	0.51959	0.54358
													1240	0.56455	0.56417	0.51752	0.5409
													1240	0.56018	0.56136	0.51541	0.53817
													1240	0.5558	0.55857	0.51333	0.53543
													1250	0.55361	0.55585	0.51134	0.53275
													1250	0.54923	0.55321	0.50944	0.53015
													1250	0.54705	0.55058	0.50757	0.52759
													1250	0.54267	0.54789	0.50567	0.52505
													1250	0.54048	0.54508	0.50366	0.52248
													1250	0.53829	0.54213	0.50154	0.51986
													1250	0.53611	0.5391	0.49932	0.51724
													1250	0.53392	0.53604	0.49704	0.51464
													1250	0.53173	0.53301	0.49475	0.51212
													1250	0.53173	0.52999	0.49247	0.50965
													1250	0.52954	0.52694	0.49015	0.50721
													1250	0.52954	0.52381	0.48777	0.50474
													1250	0.52735	0.52055	0.48529	0.50217
													1250	0.52516	0.51719	0.4827	0.49952
													1250	0.52298	0.51377	0.48004	0.4968
													1250	0.52298	0.51037	0.47735	0.49407
													1250	0.52079	0.50701	0.47468	0.4914
													1250	0.5186	0.5037	0.47203	0.48878
													1250	0.5186	0.50039	0.46938	0.48619
													1250	0.51641	0.49702	0.4667	0.48358
													1250	0.51641	0.49354	0.46395	0.48088
													1260	0.51641	0.48998	0.46113	0.47808
													1260	0.51422	0.48637	0.45828	0.47521
													1260	0.51422	0.48278	0.45544	0.47231
													1260	0.51204	0.47925	0.45263	0.46945
													1260	0.51204	0.47576	0.44985	0.46666
													1260	0.51204	0.47227	0.44707	0.46394
													1260	0.50985	0.46872	0.44423	0.46126
													1260	0.51204	0.46507	0.44131	0.45858
													1260	0.51204	0.46133	0.43833	0.45589
													1260	0.51204	0.45754	0.43533	0.45318
													1260	0.51422	0.45377	0.43236	0.45048
													1260	0.51422	0.45008	0.42949	0.44782
													1260	0.51422	0.44647	0.42672	0.44517
													1260	0.51641	0.44291	0.42401	0.44252
													1260	0.51641	0.43933	0.4213	0.4398
													1260	0.51641	0.43571	0.41855	0.43699
													1260	0.51641	0.43202	0.41574	0.43406
													1260	0.51641	0.4283	0.41286	0.43105
													1260	0.51641	0.42457	0.40996	0.42802
													1260	0.51641	0.42088	0.40706	0.42504
													1270	0.51641	0.41722	0.40419	0.42216
													1270	0.51641	0.41359	0.40135	0.41937
													1270	0.5186	0.40994	0.3985	0.41665
													1270	0.5186	0.40627	0.39563	0.41397
													1270	0.5186	0.40257	0.39275	0.41129
													1270	0.52079	0.39888	0.38986	0.4086
													1270	0.52079	0.39523	0.38699	0.40594
													1270	0.52079	0.39164	0.38418	0.40331
													1270	0.52079	0.38808	0.38143	0.40073
													1270	0.52298	0.38453	0.37872	0.39819
													1270	0.52298	0.38095	0.37602	0.39566
													1270	0.52298	0.37733	0.37334	0.3931
													1270	0.52516	0.37368	0.37066	0.39049
													1270	0.52516	0.37003	0.36801	0.38786
													1270	0.52735	0.36645	0.36545	0.38523
													1270	0.52735	0.36295	0.36298	0.38266
													1270	0.52954	0.35955	0.36063	0.38021
													1270	0.53173	0.35624	0.35838	0.3779
													1270	0.53392	0.35298	0.35619	0.37575
													1270	0.53611	0.34975	0.35403	0.37373
													1270	0.53829	0.34656	0.35189	0.37183
													1280	0.54267	0.3434	0.34977	0.37006
													1280	0.54486	0.34031	0.3477	0.36839
													1280	0.54923	0.33727	0.34569	0.36683
													1280	0.55142	0.3343	0.34376	0.36537
													1280	0.5558	0.33137	0.34191	0.36399
													1280	0.55799	0.32845	0.34012	0.36264
													1280	0.56236	0.32554	0.33838	0.36132
													1280	0.56455	0.32264	0.33667	0.36
													1280	0.56893	0.31976	0.335	0.3587
													1280	0.57112	0.31692	0.33338	0.35745
													1280	0.57549	0.31413	0.33181	0.35628
													1280	0.57768	0.31141	0.33031	0.3552
													1280	0.58206	0.30873	0.32886	0.35423
													1280	0.58643	0.3061	0.32745	0.35334
													1280	0.58862	0.30352	0.32606	0.35254
													1280	0.593	0.30099	0.32471	0.35182
													1280	0.59737	0.29855	0.3234	0.3512
													1280	0.60394	0.2962	0.32215	0.35072
													1280	0.60832	0.29395	0.32098	0.3504
													1280	0.61488	0.29178	0.31988	0.35026
													1280	0.62144	0.28966	0.31885	0.35028
													1290	0.62801	0.28758	0.31787	0.35044
													1290	0.63676	0.28551	0.31692	0.35068
													1290	0.64333	0.28347	0.316	0.35098
													1290	0.64989	0.28146	0.31512	0.35133
													1290	0.65646	0.2795	0.31429	0.35175
													1290	0.66302	0.27763	0.31355	0.35225
													1290	0.66958	0.27584	0.3129	0.35285
													1290	0.67615	0.27414	0.31233	0.35354
													1290	0.68271	0.27251	0.31183	0.35428
													1290	0.68928	0.27096	0.31138	0.35505
													1290	0.69584	0.26947	0.31097	0.35583
													1290	0.70022	0.26805	0.31062	0.35663
													1290	0.70678	0.26668	0.31034	0.3575
													1290	0.71335	0.26538	0.31015	0.35851
													1290	0.71991	0.26414	0.31007	0.35969
													1290	0.72648	0.26296	0.31009	0.36108
													1290	0.73523	0.26184	0.31019	0.36265
													1290	0.74179	0.2608	0.31036	0.36438
													1290	0.74836	0.25984	0.3106	0.36625
													1290	0.75711	0.25897	0.3109	0.36826
													1290	0.76368	0.2582	0.3113	0.37042
													1300	0.77024	0.25753	0.31182	0.37277
													1300	0.77681	0.25694	0.31248	0.37534
													1300	0.78337	0.25642	0.31327	0.37813
													1300	0.78993	0.25596	0.31418	0.38111
													1300	0.7965	0.25556	0.31518	0.38425
													1300	0.80306	0.25521	0.31625	0.38753
													1300	0.80744	0.25492	0.31739	0.39095
													1300	0.814	0.25471	0.31861	0.39454
													1300	0.82057	0.25458	0.31992	0.39834
													1300	0.82495	0.25452	0.32135	0.40236
													1300	0.83151	0.25453	0.32289	0.40659
													1300	0.83589	0.2546	0.32451	0.41098
													1300	0.84026	0.2547	0.32621	0.41546
													1300	0.84464	0.25483	0.32794	0.41997
													1300	0.84902	0.25498	0.32971	0.42452
													1300	0.85339	0.25517	0.33152	0.42913
													1300	0.85558	0.25539	0.3334	0.43384
													1300	0.85777	0.25565	0.33535	0.43869
													1300	0.86214	0.25595	0.33738	0.44366
													1300	0.86433	0.25631	0.33946	0.44872
													1310	0.86652	0.25672	0.34158	0.45382
													1310	0.86871	0.25718	0.34372	0.45892
													1310	0.8709	0.2577	0.34588	0.46402
													1310	0.87309	0.25827	0.34808	0.46914
													1310	0.87309	0.25889	0.35034	0.47433
													1310	0.87527	0.25955	0.35267	0.47957
													1310	0.87527	0.26024	0.35503	0.48481
													1310	0.87527	0.26095	0.3574	0.48995
													1310	0.87527	0.26167	0.35971	0.4949
													1310	0.87527	0.26242	0.36192	0.49964
													1310	0.87527	0.26319	0.36404	0.50418
													1310	0.87309	0.26401	0.36607	0.50861
													1310	0.87309	0.26486	0.36805	0.51302
													1310	0.87309	0.26576	0.37001	0.51748
													1310	0.8709	0.26667	0.37195	0.52196
													1310	0.8709	0.26759	0.37385	0.52639
													1310	0.86871	0.26849	0.37569	0.53065
													1310	0.86871	0.26936	0.37745	0.53463
													1310	0.86652	0.27017	0.3791	0.53831
													1310	0.86433	0.27094	0.38066	0.5417
													1310	0.86214	0.27166	0.38212	0.54487
													1320	0.85996	0.27234	0.38349	0.54787
													1320	0.85558	0.27299	0.38475	0.5507
													1320	0.85339	0.2736	0.38588	0.55336
													1320	0.8512	0.27418	0.38688	0.55581
													1320	0.84683	0.27474	0.38776	0.55805
													1320	0.84245	0.27529	0.38857	0.56012
													1320	0.84026	0.27585	0.38937	0.56211
													1320	0.83589	0.27643	0.3902	0.56405
													1320	0.8337	0.27705	0.39109	0.56596
													1320	0.82932	0.2777	0.39201	0.56777
													1320	0.82713	0.27837	0.39291	0.56938
													1320	0.82276	0.27907	0.39375	0.57071
													1320	0.82057	0.27979	0.3945	0.57172
													1320	0.81619	0.28053	0.39517	0.57247
													1320	0.814	0.2813	0.39578	0.57304
													1320	0.80963	0.28211	0.39638	0.57352
													1320	0.80525	0.28294	0.39698	0.57394
													1320	0.80088	0.28379	0.39759	0.57429
													1320	0.7965	0.28466	0.39818	0.5745
													1320	0.78993	0.28552	0.39873	0.57453
													1320	0.78556	0.28636	0.39922	0.57436
													1330	0.78118	0.28717	0.39965	0.57402
													1330	0.77681	0.28795	0.40004	0.57358
													1330	0.77243	0.28867	0.4004	0.57308
													1330	0.76805	0.28934	0.40074	0.57255
													1330	0.76368	0.28995	0.40103	0.57194
													1330	0.7593	0.29051	0.40126	0.57119
													1330	0.75492	0.29102	0.40141	0.57025
													1330	0.74836	0.2915	0.40149	0.56912
													1330	0.74398	0.29196	0.40153	0.56786
													1330	0.73961	0.29241	0.40156	0.56656
													1330	0.73523	0.29287	0.40162	0.5653
													1330	0.73085	0.29332	0.4017	0.56408
													1330	0.72429	0.29375	0.40179	0.56286
													1330	0.71991	0.29415	0.40185	0.56158
													1330	0.71554	0.29452	0.40187	0.56017
													1330	0.71116	0.29488	0.40183	0.55863
													1330	0.70678	0.29523	0.40175	0.557
													1330	0.7046	0.2956	0.40166	0.55537
													1330	0.70022	0.29598	0.40159	0.55382
													1330	0.69803	0.29638	0.40154	0.55237
													1330	0.69584	0.29678	0.4015	0.551
													1340	0.69147	0.29716	0.40142	0.54961
													1340	0.68928	0.29751	0.40127	0.54814
													1340	0.6849	0.29783	0.40102	0.54652
													1340	0.68271	0.29811	0.40069	0.54478
													1340	0.67834	0.29838	0.40032	0.54298
													1340	0.67615	0.29864	0.39997	0.54122
													1340	0.67177	0.29889	0.3997	0.53959
													1340	0.6674	0.29915	0.39957	0.53815
													1340	0.66302	0.29941	0.39958	0.53691
													1340	0.66083	0.29968	0.39972	0.53584
													1340	0.65646	0.29998	0.39993	0.53488
													1340	0.65208	0.30031	0.40015	0.53399
													1340	0.6477	0.30065	0.40032	0.53313
													1340	0.64551	0.30099	0.40042	0.53229
													1340	0.64333	0.30131	0.40044	0.53143
													1340	0.64114	0.30159	0.40037	0.53052
													1340	0.63895	0.30181	0.40019	0.5295
													1340	0.63457	0.30198	0.39992	0.52835
													1340	0.63239	0.30209	0.39954	0.52708
													1340	0.6302	0.30216	0.39908	0.52574
													1350	0.62801	0.30222	0.39857	0.52439
													1350	0.62363	0.30227	0.39803	0.52309
													1350	0.62144	0.30231	0.39745	0.52185
													1350	0.61707	0.30234	0.39685	0.52064
													1350	0.61488	0.30237	0.39623	0.51939
													1350	0.6105	0.30241	0.39559	0.51808
													1350	0.60832	0.30247	0.39497	0.51669
													1350	0.60613	0.30259	0.3944	0.51526
													1350	0.60394	0.30279	0.39392	0.51383
													1350	0.60175	0.30308	0.39353	0.51244
													1350	0.59956	0.30344	0.3932	0.51107
													1350	0.59737	0.30386	0.39287	0.50964
													1350	0.59519	0.30431	0.39248	0.50806
													1350	0.59081	0.30478	0.39199	0.50627
													1350	0.58862	0.30526	0.39138	0.50424
													1350	0.58643	0.30577	0.39067	0.50202
													1350	0.58206	0.30632	0.38991	0.49967
													1350	0.57768	0.30694	0.38915	0.49725
													1350	0.5733	0.30762	0.3884	0.49481
													1350	0.56893	0.30837	0.38769	0.49233
													1350	0.56455	0.30917	0.38699	0.48979
													1360	0.56236	0.31002	0.38633	0.48719
													1360	0.55799	0.31091	0.3857	0.48453
													1360	0.55361	0.31183	0.38512	0.48187
													1360	0.55142	0.3128	0.38462	0.47927
													1360	0.54923	0.3138	0.38418	0.47677
													1360	0.54705	0.31484	0.3838	0.47437
													1360	0.54486	0.31589	0.38343	0.47202
													1360	0.54267	0.31692	0.38304	0.46969
													1360	0.54048	0.31794	0.3826	0.46734
													1360	0.53829	0.31893	0.38213	0.46497
													1360	0.53611	0.31991	0.38163	0.4626
													1360	0.53611	0.3209	0.38118	0.46024
													1360	0.53392	0.32195	0.3808	0.45789
													1360	0.53173	0.32309	0.38055	0.45552
													1360	0.52954	0.32434	0.38044	0.45306
													1360	0.52516	0.32568	0.38047	0.4505
													1360	0.52298	0.3271	0.38059	0.44786
													1360	0.52079	0.32856	0.38074	0.44525
													1360	0.51641	0.33003	0.38088	0.44279
													1360	0.51422	0.33149	0.38098	0.44055
													1360	0.51422	0.33294	0.38106	0.43855
													1370	0.51204	0.33438	0.38114	0.43678
													1370	0.50985	0.33579	0.38122	0.43517
													1370	0.50985	0.33714	0.38131	0.43361
													1370	0.50766	0.33842	0.3814	0.43203
													1370	0.50766	0.33959	0.38145	0.4304
													1370	0.50547	0.34064	0.38147	0.42871
													1370	0.50328	0.34153	0.38142	0.42702
													1370	0.50109	0.34226	0.38128	0.42538
													1370	0.49891	0.34279	0.38102	0.42381
													1370	0.49672	0.34313	0.38059	0.42226
													1370	0.49672	0.34326	0.37997	0.4207
													1370	0.49453	0.34318	0.37916	0.41906
													1370	0.49234	0.3429	0.37819	0.41733
													1370	0.49015	0.34246	0.3771	0.4155
													1370	0.49015	0.34188	0.37594	0.41359
													1370	0.48796	0.34118	0.37474	0.41159
													1370	0.48578	0.34038	0.37353	0.4095
													1370	0.48359	0.33955	0.37236	0.4073
													1370	0.4814	0.33874	0.37125	0.405
													1370	0.47921	0.33805	0.37025	0.40267
													1370	0.47702	0.33756	0.36938	0.40037
													1380	0.47484	0.33731	0.36863	0.3982
													1380	0.47265	0.33728	0.36798	0.39618
													1380	0.47046	0.33744	0.3674	0.39436
													1380	0.47046	0.33773	0.36688	0.39269
													1380	0.46827	0.3381	0.36639	0.39113
													1380	0.46608	0.33852	0.36592	0.3896
													1380	0.46389	0.33896	0.36546	0.38804
													1380	0.46171	0.33944	0.36501	0.3864
													1380	0.45952	0.33995	0.36461	0.38472
													1380	0.45733	0.34053	0.36427	0.38302
													1380	0.45514	0.34116	0.36402	0.38137
													1380	0.45295	0.34185	0.36384	0.37976
													1380	0.45077	0.34257	0.3637	0.37818
													1380	0.44858	0.34329	0.36354	0.3766
													1380	0.44639	0.34397	0.3633	0.37499
													1380	0.4442	0.34462	0.36297	0.37333
													1380	0.44201	0.34522	0.36255	0.37168
													1380	0.43982	0.34579	0.36206	0.37008
													1380	0.43764	0.34635	0.36156	0.36859
													1380	0.43545	0.34687	0.36105	0.36721
													1390	0.43326	0.34734	0.36055	0.36591
													1390	0.43107	0.34771	0.36	0.36459
													1390	0.42888	0.34795	0.35939	0.36313
													1390	0.4267	0.34801	0.35869	0.36146
													1390	0.42451	0.34792	0.3579	0.35956
													1390	0.42013	0.34772	0.35703	0.35748
													1390	0.41794	0.34744	0.35607	0.3553
													1390	0.41357	0.34713	0.35501	0.35305
													1390	0.40919	0.34677	0.35382	0.35077
													1390	0.407	0.34633	0.3525	0.34846
													1390	0.40263	0.34582	0.35107	0.34615
													1390	0.40044	0.34522	0.34959	0.34388
													1390	0.39606	0.34457	0.34812	0.34169
													1390	0.39387	0.34391	0.34672	0.33962
													1390	0.39168	0.34326	0.34541	0.33767
													1390	0.3895	0.34263	0.34415	0.33578
													1390	0.38731	0.34197	0.34288	0.33383
													1390	0.38731	0.34124	0.34148	0.33167
													1390	0.38512	0.34038	0.33986	0.32914
													1390	0.38074	0.33941	0.33803	0.32622
													1390	0.37856	0.3384	0.33611	0.32302
													1400	0.37199	0.33751	0.33429	0.31979
													1400	0.36761	0.33688	0.33275	0.31678
													1400	0.36324	0.33657	0.33155	0.31413
													1400	0.36105	0.33656	0.33067	0.31184
													1400	0.35667	0.33676	0.33008	0.30987
													1400	0.35449	0.33713	0.32972	0.30811
													1400	0.3523	0.33766	0.32958	0.3065
													1400	0.35011	0.33835	0.32966	0.30498
													1400	0.34792	0.33925	0.32996	0.30354
													1400	0.34573	0.34037	0.33042	0.30217
													1400	0.34354	0.34166	0.33093	0.30086
													1400	0.34136	0.34307	0.33142	0.2996
													1400	0.33917	0.34452	0.33186	0.2984
													1400	0.33698	0.34598	0.33226	0.29731
													1400	0.33479	0.34744	0.3327	0.29637
													1400	0.33479	0.34895	0.33325	0.29559
													1400	0.3326	0.35054	0.33399	0.29499
													1400	0.3326	0.35228	0.33495	0.29452
													1400	0.33042	0.35418	0.33616	0.29416
													1400	0.33042	0.35624	0.33761	0.29385
													1400	0.32823	0.35841	0.33924	0.29356
													1410	0.32604	0.36058	0.34094	0.29328
													1410	0.32385	0.36269	0.34262	0.29301
													1410	0.32166	0.36469	0.34419	0.29276
													1410	0.32166	0.36658	0.34565	0.29257
													1410	0.31947	0.36839	0.34701	0.29246
													1410	0.31947	0.37016	0.34831	0.29247
													1410	0.31947	0.37188	0.34958	0.29257
													1410	0.31729	0.37357	0.35083	0.29276
													1410	0.31729	0.37523	0.35208	0.29299
													1410	0.31729	0.37683	0.35335	0.29324
													1410	0.31729	0.37836	0.35463	0.29349
													1410	0.31729	0.37982	0.35593	0.29375
													1410	0.31729	0.38121	0.35727	0.29404
													1410	0.3151	0.38253	0.35862	0.2944
													1410	0.3151	0.38379	0.35998	0.29484
													1410	0.3151	0.38497	0.3613	0.29536
													1410	0.3151	0.38607	0.36256	0.29592
													1410	0.3151	0.38709	0.36372	0.29648
													1410	0.3151	0.38801	0.36476	0.29701
													1410	0.31729	0.38885	0.36568	0.29749
													1420	0.31729	0.38961	0.36649	0.29794
													1420	0.31729	0.39029	0.3672	0.2984
													1420	0.31729	0.39088	0.36786	0.29893
													1420	0.31729	0.39139	0.36849	0.29957
													1420	0.31729	0.39181	0.36918	0.30037
													1420	0.31729	0.39212	0.36999	0.30135
													1420	0.31947	0.39234	0.37103	0.30253
													1420	0.31947	0.39251	0.3724	0.30393
													1420	0.32166	0.39274	0.37406	0.3055
													1420	0.32385	0.39307	0.3758	0.30704
													1420	0.32385	0.39354	0.37726	0.3083
													1420	0.32604	0.3941	0.37823	0.30908
													1420	0.32823	0.39469	0.37871	0.30943
													1420	0.33042	0.39524	0.37887	0.30953
													1420	0.33479	0.39575	0.37892	0.30959
													1420	0.33698	0.3962	0.37904	0.30981
													1420	0.33917	0.39664	0.37939	0.31032
													1420	0.34136	0.39708	0.38006	0.3112
													1420	0.34354	0.39758	0.38106	0.31248
													1420	0.34573	0.39816	0.38234	0.31407
													1420	0.35011	0.39883	0.38374	0.31583
													1430	0.3523	0.39959	0.38509	0.31755
													1430	0.35667	0.4004	0.38628	0.31912
													1430	0.36105	0.40126	0.38732	0.32056
													1430	0.36324	0.40219	0.38833	0.32198
													1430	0.36761	0.40322	0.38941	0.32354
													1430	0.37199	0.40439	0.3907	0.32541
													1430	0.37637	0.40575	0.39229	0.32771
													1430	0.38293	0.40731	0.39425	0.33051
													1430	0.3895	0.40911	0.39658	0.33379
													1430	0.39825	0.41112	0.39924	0.33748
													1430	0.40481	0.41333	0.40212	0.34142
													1430	0.41138	0.41572	0.40514	0.34548
													1430	0.42013	0.41826	0.40819	0.34956
													1430	0.4267	0.42092	0.41119	0.3536
													1430	0.43326	0.42363	0.41409	0.35758
													1430	0.44201	0.42633	0.41687	0.36149
													1430	0.44858	0.42895	0.41953	0.36534
													1430	0.45514	0.43149	0.42212	0.36919
													1430	0.46389	0.43396	0.42477	0.37317
													1430	0.47046	0.43646	0.42764	0.3775
													1430	0.47702	0.43912	0.43095	0.38247
													1440	0.48796	0.44213	0.43493	0.38846
													1440	0.49672	0.44564	0.43975	0.39579
													1440	0.50985	0.44963	0.44533	0.40443
													1440	0.52079	0.45387	0.45117	0.41369
													1440	0.53173	0.45795	0.45652	0.42239
													1440	0.54267	0.46157	0.46079	0.42956
													1440	0.54923	0.46469	0.46392	0.43501
													1440	0.5558	0.46737	0.4662	0.43916
													1440	0.56018	0.46975	0.468	0.44261
													1440	0.56674	0.47191	0.46961	0.44583
													1440	0.57112	0.47388	0.47119	0.44907
													1440	0.5733	0.47569	0.47281	0.45242
													1440	0.57768	0.47734	0.47445	0.4558
													1440	0.57987	0.47888	0.47611	0.45914
													1440	0.58206	0.48033	0.47774	0.4623
													1440	0.58425	0.48172	0.47931	0.46519
													1440	0.58425	0.48303	0.48074	0.46772
													1440	0.58425	0.48422	0.48196	0.46982
													1440	0.58206	0.48524	0.48292	0.47145
													1440	0.57987	0.48606	0.48358	0.47261
													1440	0.57768	0.48666	0.48397	0.47334
													1450	0.57549	0.48709	0.48416	0.47376
													1450	0.57112	0.48738	0.48424	0.47397
													1450	0.56893	0.48754	0.4843	0.47405
													1450	0.56455	0.48754	0.48435	0.47401
													1450	0.55799	0.48731	0.48436	0.47377
													1450	0.55361	0.48679	0.48422	0.4732
													1450	0.54705	0.486	0.48384	0.47219
													1450	0.54048	0.48504	0.48318	0.47074
													1450	0.53392	0.484	0.48224	0.46896
													1450	0.52735	0.48297	0.48111	0.46698
													1450	0.52079	0.48192	0.47983	0.4649
													1450	0.51422	0.48076	0.4784	0.46274
													1450	0.50985	0.47938	0.47677	0.46043
													1450	0.50328	0.47768	0.47489	0.45791
													1450	0.49672	0.47566	0.47275	0.45516
													1450	0.49015	0.47342	0.47043	0.45225
													1450	0.48578	0.47111	0.46807	0.44936
													1450	0.4814	0.46888	0.46583	0.44669
													1450	0.47702	0.46678	0.46378	0.44436
													1450	0.47265	0.46473	0.4619	0.44231
													1460	0.46827	0.46247	0.45996	0.44021
													1460	0.46608	0.45954	0.45755	0.43751
													1460	0.45952	0.45534	0.45419	0.4335
													1460	0.45295	0.44942	0.44963	0.42777
													1460	0.4442	0.44206	0.44434	0.4209
													1460	0.43545	0.43468	0.43948	0.41436
													1460	0.4267	0.42884	0.43585	0.40922
													1460	0.42013	0.42491	0.43322	0.40528
													1460	0.41357	0.42232	0.43102	0.40186
													1460	0.41138	0.42046	0.4289	0.39856
													1460	0.407	0.41897	0.42684	0.39533
													1460	0.40481	0.41774	0.42491	0.39229
													1460	0.40263	0.41675	0.42323	0.38955
													1460	0.40044	0.41596	0.42184	0.38716
													1460	0.39825	0.41531	0.42074	0.38514
													1460	0.39606	0.41472	0.41986	0.38337
													1460	0.39387	0.41407	0.41914	0.38174
													1460	0.39168	0.41328	0.41847	0.38009
													1460	0.3895	0.41234	0.41782	0.37832
													1460	0.38731	0.41135	0.41723	0.37647
													1460	0.38293	0.4105	0.41679	0.37468
													1470	0.38074	0.40997	0.41653	0.37308
													1470	0.37856	0.40978	0.41636	0.37164
													1470	0.37637	0.40979	0.41613	0.37025
													1470	0.37418	0.40983	0.4157	0.36877
													1470	0.37199	0.40975	0.41502	0.36715
													1470	0.3698	0.40949	0.41414	0.36545
													1470	0.36761	0.40906	0.41316	0.36379
													1470	0.36543	0.40853	0.41214	0.36225
													1470	0.36324	0.40792	0.41116	0.3609
													1470	0.36324	0.40722	0.41018	0.3597
													1470	0.36105	0.40633	0.40912	0.35851
													1470	0.35886	0.40504	0.40777	0.35707
													1470	0.35667	0.40304	0.40583	0.35499
													1470	0.3523	0.39996	0.40301	0.35193
													1470	0.34792	0.3956	0.39925	0.34781
													1470	0.34354	0.39019	0.39492	0.34307
													1470	0.33917	0.38458	0.39076	0.33856
													1470	0.33479	0.37963	0.38732	0.33486
													1470	0.3326	0.37568	0.38461	0.33192
													1470	0.33042	0.37247	0.3823	0.32933
													1470	0.32823	0.36955	0.38005	0.32672
													1480	0.32604	0.36662	0.37773	0.32391
													1480	0.32385	0.36358	0.37533	0.32093
													1480	0.32166	0.36056	0.37297	0.31788
													1480	0.31947	0.35775	0.37075	0.31487
													1480	0.31729	0.35529	0.36872	0.31199
													1480	0.3151	0.3532	0.36686	0.30926
													1480	0.3151	0.35143	0.36517	0.30669
													1480	0.31291	0.34985	0.36363	0.3043
													1480	0.31291	0.3484	0.36227	0.30212
													1480	0.31072	0.34704	0.36117	0.30022
													1480	0.31072	0.34583	0.3604	0.29866
													1480	0.31072	0.34484	0.36006	0.29748
													1480	0.31072	0.34416	0.36018	0.2967
													1480	0.31072	0.34384	0.36072	0.29625
													1480	0.31072	0.34385	0.36154	0.29603
													1480	0.30853	0.34413	0.3625	0.29593
													1480	0.30853	0.34463	0.36352	0.2959
													1480	0.30853	0.34533	0.3646	0.29595
													1480	0.30853	0.34624	0.36577	0.29614
													1480	0.30853	0.3474	0.36714	0.29654
													1480	0.30853	0.34883	0.36876	0.29716
													1490	0.31072	0.35055	0.37065	0.29799
													1490	0.31072	0.35251	0.37282	0.29897
													1490	0.31072	0.35465	0.37522	0.30004
													1490	0.31291	0.35694	0.37783	0.30116
													1490	0.31291	0.35939	0.38067	0.30239
[truncated: 5,212 more rows]

## Sheet: Figure 4
	Figure 4b							Figure 4c							Figure 4d															Figure 4f																		Figure 4g
																														Time-dependent test (Left)										Thrombin test (Right)								Time-dependent test (left)
	TA				avg				0.06	0.125	0.25	0.5	1		Size	Water	Glutamine	Glucose	Albumin	DPBS	NaOH	60C	NaCl	Fibronogen	Serum	Urine	Saliva	DMEM		Time	0	0	avg	0.07	0.07	avg	0.13	0.13	avg	Time	Thrombin	Thrombin	avg	N/A	N/A	avg		Time	0
	0	6.83141	5.97263	7.3443	6.71611	0.565886		0.25	12.2891	25.1083	27.0909	37.7653	45.2813		i	212.6	215.7	188.5	188.2	221.8	200.8	248.8	231.5	233	226.2	208.6	213.5	262.7		0	10197	9852	10024.5	7008	6783	6895.5	2754	2889	2821.5	0	2278	2553	2415.5	2290	2599	2444.5		0	0.899568
	0.033	21.8026	9.935	9.935	13.8909	5.59442		0.25	14.1066	24.6399	32.043	42.741	36.514		ii	208.2	198.2	197.4	200.6	211.7	212.6	261.3	214.5	241.7	221.4	199.5	220.2	263.3		0.66667	11319	10269	10794	7687	7723	7705	3156	3064	3110	0.66667	1794	2418	2106	2302	2431	1986.5		0.0795	0.900337
	0.17	39.0402	35.4278	34.883	36.4503	1.84476		avg	13.1978	24.8741	29.567	40.2532	40.8976		iii	206.5	209.5	170.3	209.3	203.7	207.4	262.3	217.8	169.2	219.7	196.1	203.7	252.3		1.33333	11945	10984	11464.5	7887	7693	7790	2975	3389	3182	1.33333	2094	2516	2305	2655	2858	2339.5		0.16283	0.881446
	0.33	47.9691	52.0564	58.1879	52.7378	4.19954		0.5	9.82808	11.4783	14.0834	19.8545	29.0357		avg	209.1	207.8	185.4	199.367	212.4	206.933	257.467	221.267	214.633	222.433	201.4	212.467	259.433		2	12106	11320	11713	8399	8156	8277.5	3222	3157	3189.5	2	2274	2571	2422.5	2718	2962	2466.5		0.24617	0.888891
	1	93.5401	94.0552	88.8618	92.1523	2.33628		0.5	10.8316	21.5564	27.9289	36.9624	33.7784			2.57034	7.24477	11.2786	8.65807	7.40585	4.82862	6.14184	7.3604	32.322	2.75237	5.27699	6.77561	5.04997		2.66667	12428	11688	12058	8771	8599	8685	3057	3284	3170.5	2.66667	1873	2297	2085	2537	2907	2103.5		0.3295	0.882393
								avg	10.3298	16.5173	21.0062	28.4085	31.4071																	3.33333	12433	11788	12110.5	8727	8963	8845	3432	3454	3443	3.33333	2050	2615	2332.5	2889	3214	2340		0.41283	0.876776
								1	1.0556	1.68799	1.42536	3.66288	5.70538																	4	11466	11861	11663.5	9153	8867	9010	3517	3898	3707.5	4	2173	2487	2330	2865	3014	2320.5		0.49617	0.867148
								1	2.70489	4.45017	3.8439	6.62719	6.2058																	4.66667	10784	12091	11437.5	8932	9225	9078.5	3858	3923	3890.5	4.66667	2111	2859	2485	2872	3042	2314		0.5795	0.867281
								avg	1.88025	3.06908	2.63463	5.14504	5.95559																	5.33333	11434	12501	11967.5	9345	9248	9296.5	3830	4010	3920	5.33333	2466	2926	2696	2959	3374	2385		0.66283	0.867304
																														6	11754	12502	12128	9416	9380	9398	4001	4178	4089.5	6	2669	3073	2871	2954	3446	2427		0.74617	0.865091
																														6.66667	11238	12786	12012	9227	9209	9218	4010	4248	4129	6.66667	2802	3369	3085.5	2984	3565	2535		0.8295	0.863418
																														7.33333	11902	12798	12350	9857	9786	9821.5	4274	4450	4362	7.33333	2999	3821	3410	2952	3410	2507		0.91283	0.863943
																														8	11872	13348	12610	10156	9870	10013	4319	4232	4275.5	8	3578	3928	3753	2989	4209	2594		0.99617	0.867764
																														8.66667	11892	13459	12675.5	9898	10076	9987	4534	4609	4571.5	8.66667	3567	4282	3924.5	3120	4145	2611		1.0795	0.860076
																														9.33333	11772	13375	12573.5	10143	10210	10176.5	4584	4576	4580	9.33333	3543	4542	4042.5	3105	4176	2546.5		1.16283	0.862563
																														10	12185	13524	12854.5	10197	10282	10239.5	4292	4704	4498	10	4053	4774	4413.5	3193	4389	2763		1.24617	0.86468
																														10.6667	12330	13623	12976.5	10503	10287	10395	4574	4842	4708	10.6667	4264	5201	4732.5	3446	4066	2807		1.3295	0.876974
																														11.3333	12587	13881	13234	10707	10988	10847.5	4771	5036	4903.5	11.3333	4604	5273	4938.5	3284	4421	2753.5		1.41283	0.865802
																														12	13224	14462	13843	10547	10822	10684.5	4853	5174	5013.5	12	4432	5624	5028	3437	4169	2859.5		1.49617	0.869806
																														12.6667	13177	14295	13736	10675	10761	10718	4623	5016	4819.5	12.6667	5232	5705	5468.5	3377	4473	2853.5		1.5795	0.868673
																														13.3333	13142	14265	13703.5	10463	10874	10668.5	5043	5006	5024.5	13.3333	5362	5577	5469.5	3479	4477	2940.5		1.66283	0.873997
																														14	13417	14480	13948.5	10665	11020	10842.5	5132	5107	5119.5	14	5224	6015	5619.5	3498	4152	2756		1.74617	0.869848
																														14.6667	13678	14856	14267	10944	11453	11198.5	5018	5177	5097.5	14.6667	5866	6238	6052	3773	4793	3174		1.8295	0.872441
																														15.3333	13798	15106	14452	11353	11378	11365.5	5339	5202	5270.5	15.3333	5939	6777	6358	3735	4576	3055.5		1.91283	0.876445
																														16	13943	15120	14531.5	11082	10980	11031	4792	5234	5013	16	6317	6601	6459	3618	4586	3040		1.99617	0.877343
																														16.6667	13990	14957	14473.5	11203	11383	11293	5030	5240	5135	16.6667	6503	7416	6959.5	3666	4804	3017.5		2.0795	0.880476
																														17.3333	14480	15695	15087.5	11037	11239	11138	5229	5386	5307.5	17.3333	6853	7848	7350.5	3976	5283	3425		2.16283	0.887298
																														18	14556	15428	14992	11438	11402	11420	5281	5150	5215.5	18	7222	7907	7564.5	3884	4887	3197		2.24617	0.888842
																														18.6667	14762	15995	15378.5	11376	11828	11602	5426	5335	5380.5	18.6667	7610	8175	7892.5	3999	5341	3503		2.3295	0.888518
																														19.3333	14802	15786	15294	11622	11854	11738	5236	5454	5345	19.3333	7511	8582	8046.5	4126	4919	3299		2.41283	0.891131
																														20	14826	16558	15692	11428	11928	11678	5439	5647	5543	20	7768	8904	8336	4190	5075	3506		2.49617	0.897192
																														20.6667	15709	16342	16025.5	11393	12089	11741	5243	5652	5447.5	20.6667	8634	9117	8875.5	4237	5457	3692		2.5795	0.896599
																														21.3333	15595	16844	16219.5	12061	11834	11947.5	5240	5567	5403.5	21.3333	8676	9213	8944.5	4189	5597	3545		2.66283	0.894028
																														22	15539	17046	16292.5	12023	12551	12287	5549	5410	5479.5	22	8706	9871	9288.5	4161	5352	3583.5		2.74617	0.898899
																														22.6667	16692	17337	17014.5	12088	12414	12251	5629	5682	5655.5	22.6667	9290	9893	9591.5	4327	5606	3654.5		2.8295	0.900089
																														23.3333	16430	17388	16909	12508	12669	12588.5	5540	5812	5676	23.3333	9352	9806	9579	4263	5595	3710		2.91283	0.902439
																														24	16587	17397	16992	12852	12690	12771	5821	5716	5768.5	24	9445	10399	9922	4297	6018	3813		2.99617	0.902622
																														24.6667	16645	17619	17132	12315	12838	12576.5	5820	5824	5822	24.6667	9423	10702	10062.5	4302	5442	3711		3.0795	0.902017
																														25.3333	17021	18339	17680	12569	13013	12791	5641	5894	5767.5	25.3333	10174	10110	10142	4259	6041	3769		3.16283	0.899302
																														26	16560	18042	17301	12776	12783	12779.5	5836	5890	5863	26	10509	10604	10556.5	4614	5794	4006.5		3.24617	0.903976
																														26.6667	17240	18275	17757.5	12833	13371	13102	5791	6003	5897	26.6667	10671	11092	10881.5	4550	6042	3924		3.3295	0.904804
																														27.3333	17688	18537	18112.5	13165	13532	13348.5	6060	5839	5949.5	27.3333	11090	10948	11019	4604	6158	4147		3.41283	0.907489
																														28	17715	18608	18161.5	13436	13437	13436.5	5990	5963	5976.5	28	11188	11173	11180.5	4690	6259	4189		3.49617	0.909949
																														28.6667	17913	19402	18657.5	13265	13550	13407.5	6105	6134	6119.5	28.6667	11345	10813	11079	4459	6040	3888.5		3.5795	0.909223
																														29.3333	18764	19833	19298.5	13465	13855	13660	6059	6221	6140	29.3333	11818	11576	11697	4953	6359	4274.5		3.66283	0.9142
																														30	18492	19869	19180.5	13819	13911	13865	6061	6247	6154	30	11861	11891	11876	4742	6109	4097.5		3.74617	0.911234
																														30.6667	19522	19893	19707.5	13791	14136	13963.5	5945	6623	6284	30.6667	12103	11988	12045.5	4683	6402	4066.5		3.8295	0.910721
																														31.3333	18959	20240	19599.5	13572	14198	13885	5952	6511	6231.5	31.3333	12117	11891	12004	4841	6181	4182.5		3.91283	0.914653
																														32	19617	20342	19979.5	13897	14002	13949.5	6206	6533	6369.5	32	12378	11990	12184	5061	6623	4506.5		3.99617	0.920113
																														32.6667	19832	20393	20112.5	14109	14559	14334	6340	6293	6316.5	32.6667	12838	11847	12342.5	4985	6637	4274.5		4.0795	0.9149
																														33.3333	19748	21391	20569.5	14202	14493	14347.5	6544	6392	6468	33.3333	13280	12419	12849.5	4925	6676	4314		4.16283	0.914573
																														34	20552	21099	20825.5	14041	15233	14637	6214	6522	6368	34	13195	11813	12504	4950	6629	4455.5		4.24617	0.914634
																														34.6667	20682	21170	20926	14450	15183	14816.5	6369	6514	6441.5	34.6667	13469	12695	13082	5184	6738	4561		4.3295	0.918064
																														35.3333	21124	21885	21504.5	14313	15120	14716.5	6451	6685	6568	35.3333	13634	12586	13110	4905	7268	4359.5		4.41283	0.918657
																														36	21084	22111	21597.5	14684	15206	14945	6214	6739	6476.5	36	14020	12991	13505.5	5227	7329	4688.5		4.49617	0.919813
																														36.6667	21756	22288	22022	14369	15274	14821.5	6510	6641	6575.5	36.6667	14048	13043	13545.5	5086	7200	4577		4.5795	0.913927
																														37.3333	22410	23141	22775.5	15172	15537	15354.5	6632	6915	6773.5	37.3333	14336	13305	13820.5	4930	7237	4543.5		4.66283	0.911284
																														38	22564	22894	22729	15146	15652	15399	6171	7048	6609.5	38	14757	13096	13926.5	4966	7063	4608		4.74617	0.915782
																														38.6667	22437	23669	23053	15535	16331	15933	6785	6681	6733	38.6667	14672	13267	13969.5	5231	7163	4631		4.8295	0.912014
																														39.3333	22613	22866	22739.5	15186	16125	15655.5	6775	7060	6917.5	39.3333	14620	13591	14105.5	4747	7133	4173		4.91283	0.916927
																														40	23684	23651	23667.5	15769	16597	16183	6917	7027	6972	40	14889	13326	14107.5	5270	7414	4701.5		4.99617	0.91482
																														40.6667	23797	23861	23829	15452	16368	15910	6955	6939	6947	40.6667	15401	13652	14526.5	5534	7785	4855.5		5.0795	0.91274
																														41.3333	24227	24295	24261	15536	16602	16069	6985	7130	7057.5	41.3333	15845	13937	14891	5427	7927	4951		5.16283	0.91782
																														42	24345	24768	24556.5	15704	16564	16134	6850	7020	6935	42	15701	13784	14742.5	5574	7870	4926		5.24617	0.918128
																														42.6667	23967	24898	24432.5	15917	16947	16432	6543	7012	6777.5	42.6667	16317	13693	15005	5580	8278	5078.5		5.3295	0.920391
																														43.3333	24279	25424	24851.5	16377	17399	16888	7002	7380	7191	43.3333	16011	13676	14843.5	5442	8166	4996		5.41283	0.920779
																														44	24655	26235	25445	15961	17090	16525.5	7072	7141	7106.5	44	16303	13928	15115.5	5547	8603	4975.5		5.49617	0.921608
																														44.6667	25426	25432	25429	17024	17602	17313	7044	7497	7270.5	44.6667	16433	14087	15260	5674	8123	5164.5		5.5795	0.917535
																														45.3333	25927	26201	26064	17027	17438	17232.5	7180	7632	7406	45.3333	17062	14143	15602.5	5771	8489	5318.5		5.66283	0.923205
																														46	25881	26161	26021	16724	17377	17050.5	7241	7484	7362.5	46	16577	13653	15115	5671	8196	5189		5.74617	0.920094
																														46.6667	25895	26519	26207	16743	18195	17469	7327	7504	7415.5	46.6667	17031	14212	15621.5	5793	8456	5218.5		5.8295	0.919178
																														47.3333	26421	26519	26470	17168	17998	17583	7287	7537	7412	47.3333	16819	14122	15470.5	5682	8552	5122.5		5.91283	0.918558
																														48	26405	27055	26730	17838	18483	18160.5	7535	7565	7550	48	17456	14519	15987.5	6062	9303	5566.5		5.99617	0.921486
																														48.6667	26911	26936	26923.5	17725	18758	18241.5	7342	7623	7482.5	48.6667	17442	14616	16029	6122	8773	5510		6.0795	0.929745
																														49.3333	27285	27703	27494	17928	18415	18171.5	7467	7689	7578	49.3333	17509	15113	16311	5961	9289	5390.5		6.16283	0.922543
																														50	27124	27978	27551	17855	18667	18261	7457	8107	7782	50	17694	15073	16383.5	5804	9485	5461.5		6.24617	0.923501
																														50.6667	27438	27535	27486.5	18042	19168	18605	7752	7815	7783.5	50.6667	18160	14882	16521	6139	9599	5640		6.3295	0.919999
																														51.3333	27855	28590	28222.5	18477	19323	18900	7692	7852	7772	51.3333	18403	15559	16981	6387	9517	5840.5		6.41283	0.928091
																														52	28178	27831	28004.5	18059	19290	18674.5	7758	8229	7993.5	52	18245	15211	16728	5945	9699	5584.5		6.49617	0.924634
																														52.6667	27940	28541	28240.5	18417	19007	18712	7547	7696	7621.5	52.6667	18401	15382	16891.5	6320	10000	5792.5		6.5795	0.931
																														53.3333	28448	28689	28568.5	18436	19850	19143	7782	8400	8091	53.3333	18233	15408	16820.5	6302	9516	5670		6.66283	0.929673
																														54	28889	28692	28790.5	19104	19984	19544	7997	8437	8217	54	18116	15606	16861	6300	9757	5738.5		6.74617	0.924262
																														54.6667	28564	29587	29075.5	18902	19846	19374	7719	8280	7999.5	54.6667	18327	15750	17038.5	6327	9450	5780		6.8295	0.930072
																														55.3333	28845	29580	29212.5	19383	20073	19728	7929	8242	8085.5	55.3333	18497	16380	17438.5	6468	9963	5732		6.91283	0.928498
																														56	29323	30045	29684	19337	19986	19661.5	8272	8404	8338	56	19174	16042	17608	6703	10447	6153		6.99617	0.93065
																														56.6667	29352	30265	29808.5	19191	20359	19775	8132	8298	8215	56.6667	19209	16472	17840.5	7001	10269	6280		7.0795	0.93346
																														57.3333	29567	30273	29920	19707	20865	20286	8403	8398	8400.5	57.3333	18634	16707	17670.5	6699	10291	5989		7.16283	0.936453
																														58	30001	30404	30202.5	19569	20888	20228.5	8290	8728	8509	58	19229	16908	18068.5	6856	10613	6164		7.24617	0.929852
																														58.6667	30158	30612	30385	19935	21167	20551	8564	8642	8603	58.6667	18804	16669	17736.5	6951	10292	6211		7.3295	0.931753
																														59.3333	31150	30566	30858	19849	21171	20510	8379	8562	8470.5	59.3333	18960	17240	18100	7096	11264	6527		7.41283	0.935867
																														60	30080	31742	30911	20204	21011	20607.5	8539	8730	8634.5	60	19451	16900	18175.5	6993	10918	6225		7.49617	0.929973
																														60.6667	29990	31573	30781.5	20034	21376	20705	8588	8689	8638.5									7.5795	0.931943
																														61.3333	30318	32111	31214.5	20243	21507	20875	8529	8785	8657									7.66283	0.934426
																														62	30897	31872	31384.5	21056	21858	21457	8589	8943	8766									7.74617	0.935939
																														62.6667	31047	31893	31470	21118	21987	21552.5	8840	9216	9028									7.8295	0.934589
																														63.3333	31212	32405	31808.5	20839	22149	21494	8906	9224	9065									7.91283	0.936533
																														64	30712	32525	31618.5	21217	22151	21684	8989	9166	9077.5									7.99617	0.941731
																														64.6667	31731	32685	32208	21223	22505	21864	9117	9311	9214									8.0795	0.937023
																														65.3333	31353	33142	32247.5	21510	22409	21959.5	8952	9375	9163.5									8.16283	0.938331
																														66	30925	33073	31999	21800	22689	22244.5	9224	9325	9274.5									8.24617	0.945084
																														66.6667	31948	32835	32391.5	21348	22088	21718	9249	9245	9247									8.3295	0.942008
																														67.3333	31237	32914	32075.5	21432	22274	21853	9371	9294	9332.5									8.41283	0.937339
																														68	32327	33627	32977	22150	23384	22767	9579	9404	9491.5									8.49617	0.94321
																														68.6667	32717	33669	33193	22022	23058	22540	9652	9810	9731									8.5795	0.943966
																														69.3333	32331	34187	33259	22008	23418	22713	9525	9838	9681.5									8.66283	0.945959
																														70	33446	34064	33755	22409	23229	22819	9750	10214	9982									8.74617	0.942742
																														70.6667	31889	34454	33171.5	22835	23277	23056	9582	10107	9844.5									8.8295	0.94883
																														71.3333	32310	34502	33406	22630	23930	23280	9698	10562	10130									8.91283	0.94605
																														72	32615	34877	33746	22333	23619	22976	9686	10158	9922									8.99617	0.945062
																														72.6667	32856	34769	33812.5	22893	24554	23723.5	10059	9869	9964									9.0795	0.948613
																														73.3333	32649	35345	33997	22797	23397	23097	9663	10349	10006									9.16283	0.945499
																														74	32284	35699	33991.5	23049	24242	23645.5	9796	10228	10012									9.24617	0.949031
																														74.6667	33468	35939	34703.5	23519	24277	23898	10015	10204	10109.5									9.3295	0.947659
																														75.3333	33264	35669	34466.5	23409	24808	24108.5	10144	10124	10134									9.41283	0.94624
																														76	33180	35496	34338	23656	24802	24229	9975	10378	10176.5									9.49617	0.943932
																														76.6667	32989	35315	34152	23313	24518	23915.5	10033	10669	10351									9.5795	0.951606
																														77.3333	33053	35715	34384	23744	24496	24120	10178	10445	10311.5									9.66283	0.949301
																														78	33726	35650	34688	24262	25525	24893.5	10445	10875	10660									9.74617	0.947898
																														78.6667	33942	36302	35122	23909	25312	24610.5	10216	10718	10467									9.8295	0.945217
																														79.3333	33700	36826	35263	23916	25165	24540.5	10674	10850	10762									9.91283	0.952047
																														80	33659	35437	34548	23980	25095	24537.5	10788	11139	10963.5									9.99617	0.952986
																														80.6667	33956	36364	35160	24372	25241	24806.5	10730	10608	10669									10.0795	0.953051
																														81.3333	33518	36329	34923.5	24209	25269	24739	10445	11062	10753.5									10.1628	0.953184
																														82	34664	35965	35314.5	24229	25916	25072.5	11084	11454	11269									10.2462	0.957484
																														82.6667	33488	37209	35348.5	24540	25604	25072	11053	11040	11046.5									10.3295	0.954765
																														83.3333	34602	36576	35589	24610	26090	25350	11120	10997	11058.5									10.4128	0.95645
																														84	33636	37084	35360	25288	26285	25786.5	10873	11448	11160.5									10.4962	0.958401
																														84.6667	33777	37499	35638	25037	26232	25634.5	10928	11209	11068.5									10.5795	0.959154
																														85.3333	34849	37752	36300.5	25078	25784	25431	11057	11444	11250.5									10.6628	0.959895
																														86	34941	37884	36412.5	25013	26090	25551.5	11180	11427	11303.5									10.7462	0.9571
																														86.6667	34567	37585	36076	25322	26289	25805.5	11248	11399	11323.5									10.8295	0.957058
																														87.3333	35085	37605	36345	25432	26539	25985.5	11287	11602	11444.5									10.9128	0.95915
																														88	34552	37472	36012	25079	26247	25663	10997	11852	11424.5									10.9962	0.960591
																														88.6667	34099	38332	36215.5	25641	26595	26118	11344	11902	11623									11.0795	0.957891
																														89.3333	34731	38143	36437	25630	26374	26002	11482	11883	11682.5									11.1628	0.96091
																														90	34821	38346	36583.5	25458	27117	26287.5	11444	11849	11646.5									11.2462	0.959359
																														90.6667	34968	38733	36850.5	25685	26738	26211.5	11815	11887	11851									11.3295	0.958777
																														91.3333	34819	38310	36564.5	25748	27084	26416	11710	12052	11881									11.4128	0.962724
																														92	34647	38723	36685	25501	27213	26357	11399	11981	11690									11.4962	0.960956
																														92.6667	35666	38322	36994	25799	26987	26393	12043	12386	12214.5									11.5795	0.961538
																														93.3333	35045	39032	37038.5	26682	27985	27333.5	12181	12284	12232.5									11.6628	0.959941
																														94	34449	38271	36360	26404	26970	26687	12155	12242	12198.5									11.7462	0.959587
																														94.6667	35494	38758	37126	26150	27291	26720.5	11658	12660	12159									11.8295	0.964196
																														95.3333	35090	38586	36838	26312	27849	27080.5	12222	12377	12299.5									11.9128	0.963713
																														96	35847	39376	37611.5	27128	27664	27396	12098	12549	12323.5									11.9962	0.963949
																														96.6667	35354	39525	37439.5	26812	27606	27209	12296	12938	12617									12.0795	0.963717
																														97.3333	35807	38801	37304	25674	28046	26860	11943	12890	12416.5									12.1628	0.958967
																														98	34569	39123	36846	26476	27568	27022	12629	12753	12691									12.2462	0.962865
																														98.6667	35137	38990	37063.5	27030	27929	27479.5	12240	13004	12622									12.3295	0.964104
																														99.3333	35354	38986	37170	26391	27808	27099.5	12496	12904	12700									12.4128	0.964021
																														100	35582	39040	37311	27582	28018	27800	12708	13070	12889									12.4962	0.959629
																														100.667	35260	39752	37506	26552	27370	26961	12744	12868	12806									12.5795	0.963321
																														101.333	34694	40045	37369.5	26884	28185	27534.5	12661	13346	13003.5									12.6628	0.964781
																														102	35551	39644	37597.5	27027	27660	27343.5	12831	13117	12974									12.7462	0.964606
																														102.667	35346	39760	37553	27513	28110	27811.5	12836	12873	12854.5									12.8295	0.965557
																														103.333	35849	39703	37776	27018	28034	27526	12932	13121	13026.5									12.9128	0.965025
																														104	35787	40177	37982	27700	28436	28068	13129	13283	13206									12.9962	0.965101
																														104.667	35719	40096	37907.5	27014	28255	27634.5	12988	13345	13166.5									13.0795	0.967607
																														105.333	35634	39623	37628.5	27545	28411	27978	12809	13466	13137.5									13.1628	0.965139
																														106	35569	39702	37635.5	27496	28612	28054	13113	13486	13299.5									13.2462	0.965017
																														106.667	36071	40323	38197	27146	28799	27972.5	13247	13652	13449.5									13.3295	0.967504
																														107.333	35864	40409	38136.5	27815	29109	28462	13218	13588	13403									13.4128	0.970055
																														108	35236	39714	37475	28015	28824	28419.5	13214	13660	13437									13.4962	0.968234
																														108.667	35550	40419	37984.5	27265	28599	27932	13509	13736	13622.5									13.5795	0.970124
																														109.333	36014	41014	38514	27635	28789	28212	13240	13703	13471.5									13.6628	0.969147
																														110	35806	40091	37948.5	28211	28843	28527	13480	13670	13575									13.7462	0.974173
																														110.667	36021	39802	37911.5	27513	28724	28118.5	13347	13861	13604									13.8295	0.96996
																														111.333	35624	39464	37544	27552	28601	28076.5	13442	14145	13793.5									13.9128	0.978991
																														112	35826	39809	37817.5	27593	29144	28368.5	13434	14186	13810									13.9962	0.969599
																														112.667	36022	40864	38443	27854	29730	28792	13866	14040	13953									14.0795	0.969375
																														113.333	36045	40317	38181	27963	29398	28680.5	13879	14188	14033.5									14.1628	0.978375
																														114	36258	40316	38287	27802	29560	28681	13838	14283	14060.5									14.2462	0.974873
																														114.667	35838	40084	37961	28651	29161	28906	13818	14185	14001.5									14.3295	0.966462
																														115.333	35876	41602	38739	28356	29669	29012.5	13836	14548	14192									14.4128	0.970808
																														116	36426	40142	38284	28383	29597	28990	13929	14016	13972.5									14.4962	0.971002
																														116.667	35921	40320	38120.5	27824	29739	28781.5	14171	14526	14348.5									14.5795	0.969899
																														117.333	35832	41133	38482.5	29212	29394	29303	13868	14347	14107.5									14.6628	0.967717
																														118	35490	41028	38259	28904	29567	29235.5	14208	14624	14416									14.7462	0.974402
																														118.667	35611	40959	38285	28641	29661	29151	14340	14487	14413.5									14.8295	0.969884
																														119.333	36068	41024	38546	28639	29299	28969	13920	14704	14312									14.9128	0.969333
																														120	36697	40812	38754.5	28793	29967	29380	14081	14794	14437.5									14.9962	0.970386
																																																15.0795	0.972968
																																																15.1628	0.968375
																																																15.2462	0.970953
																																																15.3295	0.970147
																																																15.4128	0.973052
																																																15.4962	0.973995
																																																15.5795	0.972675
																																																15.6628	0.975675
																																																15.7462	0.97585
																																																15.8295	0.984425
																																																15.9128	0.979607
																																																15.9962	0.980086
																																																16.0795	0.975052
																																																16.1628	0.975409
																																																16.2462	0.974748
																																																16.3295	0.973729
																																																16.4128	0.973873
																																																16.4962	0.977793
																																																16.5795	0.980463
																																																16.6628	0.978223
																																																16.7462	0.981124
																																																16.8295	0.975611
																																																16.9128	0.980345
																																																16.9962	0.983448
																																																17.0795	0.980128
																																																17.1628	0.980311
																																																17.2462	0.979653
																																																17.3295	0.977421
																																																17.4128	0.982128
																																																17.4962	0.982417
																																																17.5795	0.978565
																																																17.6628	0.986638
																																																17.7462	0.979577
																																																17.8295	0.977234
																																																17.9128	0.980185
																																																17.9962	0.976299
																																																18.0795	0.983208
																																																18.1628	0.976599
																																																18.2462	0.97698
																																																18.3295	0.982189
																																																18.4128	0.980429
																																																18.4962	0.976299
																																																18.5795	0.980782
																																																18.6628	0.980417
																																																18.7462	0.979037
																																																18.8295	0.973257
																																																18.9128	0.978645
																																																18.9962	0.981889
																																																19.0795	0.977733
																																																19.1628	0.976257
																																																19.2462	0.979052
																																																19.3295	0.979535
																																																19.4128	0.979889
																																																19.4962	0.977995
																																																19.5795	0.97912
																																																19.6628	0.977402
																																																19.7462	0.9799
																																																19.8295	0.981543
																																																19.9128	0.986018
																																																19.9962	0.97939
																																																20.0795	0.983353
																																																20.1628	0.983052
																																																20.2462	0.986843
																																																20.3295	0.983828
																																																20.4128	0.990882
																																																20.4962	0.984935
																																																20.5795	0.985288
																																																20.6628	0.985832
																																																20.7462	0.987573
																																																20.8295	0.982683
																																																20.9128	0.986646
																																																20.9962	0.985634
																																																21.0795	0.985938
																																																21.1628	0.986254
																																																21.2462	0.985144
																																																21.3295	0.987665
																																																21.4128	0.988361
																																																21.4962	0.987707
																																																21.5795	0.987748
																																																21.6628	0.985931
																																																21.7462	0.982984
																																																21.8295	0.9853
																																																21.9128	0.980934
																																																21.9962	0.980493
																																																22.0795	0.978018
																																																22.1628	0.981524
																																																22.2462	0.980885
																																																22.3295	0.982988
																																																22.4128	0.979493
																																																22.4962	0.984817
																																																22.5795	0.982611
																																																22.6628	0.979645
																																																22.7462	0.98536
																																																22.8295	0.984391
																																																22.9128	0.984151
																																																22.9962	0.986706
																																																23.0795	0.986182
																																																23.1628	0.981022
																																																23.2462	0.985543
																																																23.3295	0.98463
																																																23.4128	0.984452
																																																23.4962	0.980246
																																																23.5795	0.985455
																																																23.6628	0.994483
																																																23.7462	0.991372
																																																23.8295	0.996312
																																																23.9128	0.993954
																																																23.9962	0.988566
																																																24.0795	0.991806
																																																24.1628	0.989699
																																																24.2462	0.987231
																																																24.3295	0.989771
																																																24.4128	0.98687
																																																24.4962	0.983083
																																																24.5795	0.993152
																																																24.6628	0.990273
																																																24.7462	0.985577
																																																24.8295	0.994171
																																																24.9128	0.988707
																																																24.9962	0.99203
																																																25.0795	0.986167
																																																25.1628	0.989094
																																																25.2462	0.989258
																																																25.3295	0.988246
																																																25.4128	0.98522
																																																25.4962	0.9883
																																																25.5795	0.991604
																																																25.6628	0.983668
																																																25.7462	0.986961
																																																25.8295	0.987779
																																																25.9128	0.991711
																																																25.9962	0.987954
																																																26.0795	0.989402
																																																26.1628	0.990399
																																																26.2462	0.991509
																																																26.3295	0.990098
																																																26.4128	0.984497
																																																26.4962	0.99562
																																																26.5795	0.987824
																																																26.6628	0.99114
																																																26.7462	0.989079
																																																26.8295	0.993859
																																																26.9128	0.992258
																																																26.9962	0.991893
																																																27.0795	0.993756
																																																27.1628	0.992578
																																																27.2462	0.991068
																																																27.3295	0.993562
																																																27.4128	0.993376
																																																27.4962	0.996886
																																																27.5795	0.995235
																																																27.6628	0.990482
																																																27.7462	0.997106
																																																27.8295	0.990612
																																																27.9128	0.993266
																																																27.9962	0.995631
																																																28.0795	0.992391
																																																28.1628	0.993813
																																																28.2462	0.997357
																																																28.3295	0.997118
																																																28.4128	0.988136
																																																28.4962	0.993136
																																																28.5795	0.992148
																																																28.6628	0.994867
																																																28.7462	0.994068
																																																28.8295	0.989159
																																																28.9128	0.992684
																																																28.9962	0.992619
																																																29.0795	0.994178
																																																29.1628	0.997026
																																																29.2462	0.995007
																																																29.3295	0.989688
																																																29.4128	0.994802
																																																29.4962	0.997019
																																																29.5795	0.99422
																																																29.6628	0.995197
																																																29.7462	0.994677
																																																29.8295	0.995574
																																																29.9128	1
																																																29.9962	0.994247
																																																30.0795	0.993703
																																																30.1628	0.989007
																																																30.2462	0.996376
																																																30.3295	0.996076
																																																30.4128	0.997274
																																																30.4962	0.989201
																																																30.5795	0.990471
																																																30.6628	0.988201
																																																30.7462	0.994171
																																																30.8295	0.987224
																																																30.9128	0.992764
																																																30.9962	0.984395
																																																31.0795	0.993517
																																																31.1628	0.990418
																																																31.2462	0.988851
																																																31.3295	0.985071
																																																31.4128	0.98906
																																																31.4962	0.994064
																																																31.5795	0.994486
																																																31.6628	0.995285
																																																31.7462	0.997612
																																																31.8295	0.99408
																																																31.9128	0.9953
																																																31.9962	0.99122
																																																32.0795	0.992011
																																																32.1628	0.994802
																																																32.2462	0.991482
																																																32.3295	0.99373
																																																32.4128	0.990551
																																																32.4962	0.996509
																																																32.5795	0.993079
																																																32.6628	0.993076
																																																32.7462	0.99333
																																																32.8295	0.991543
																																																32.9128	0.991022
																																																32.9962	0.986893
																																																33.0795	0.996391
																																																33.1628	0.990402
																																																33.2462	0.99222
																																																33.3295	0.996194
																																																33.4128	0.994756
																																																33.4962	0.992452
																																																33.5795	0.986634
																																																33.6628	0.990433
																																																33.7462	0.990866
																																																33.8295	0.997954
																																																33.9128	0.988733
																																																33.9962	0.99179
																																																34.0795	0.989908
																																																34.1628	0.988475
																																																34.2462	0.990383
																																																34.3295	0.992642
																																																34.4128	0.991205
																																																34.4962	0.988657
																																																34.5795	0.990422
																																																34.6628	0.995019
																																																34.7462	0.988459
																																																34.8295	0.989501
																																																34.9128	0.988923
																																																34.9962	0.993977
																																																35.0795	0.992197
																																																35.1628	0.989167
																																																35.2462	0.990258
																																																35.3295	0.99257
																																																35.4128	0.98903
																																																35.4962	0.994825
																																																35.5795	0.993483
																																																35.6628	0.986417
																																																35.7462	0.988604
																																																35.8295	0.987018
																																																35.9128	0.988148
																																																35.9962	0.990304
																																																36.0795	0.984246
																																																36.1628	0.980699
																																																36.2462	0.990615
																																																36.3295	0.983227
																																																36.4128	0.984699
																																																36.4962	0.984322
																																																36.5795	0.981151
																																																36.6628	0.986349
																																																36.7462	0.984763
																																																36.8295	0.988452
																																																36.9128	0.988813
																																																36.9962	0.985383
																																																37.0795	0.987014
																																																37.1628	0.982836
																																																37.2462	0.985942
																																																37.3295	0.990064
																																																37.4128	0.986764
																																																37.4962	0.987497
																																																37.5795	0.982912
																																																37.6628	0.98387
																																																37.7462	0.994361
																																																37.8295	0.989018
																																																37.9128	0.989775
																																																37.9962	0.988581
																																																38.0795	0.98455
																																																38.1628	0.982817
																																																38.2462	0.983915
																																																38.3295	0.98733
																																																38.4128	0.992969
																																																38.4962	0.987433
																																																38.5795	0.983702
																																																38.6628	0.988516
																																																38.7462	0.986592
																																																38.8295	0.985904
																																																38.9128	0.984288
																																																38.9962	0.985824
																																																39.0795	0.986649
																																																39.1628	0.98352
																																																39.2462	0.983375
																																																39.3295	0.985026
																																																39.4128	0.987486
																																																39.4962	0.987653
																																																39.5795	0.984801
																																																39.6628	0.98352
																																																39.7462	0.98479
																																																39.8295	0.985482
																																																39.9128	0.985102
																																																39.9962	0.983353
																																																40.0795	0.986128
																																																40.1628	0.990699
																																																40.2462	0.986486
																																																40.3295	0.98806
																																																40.4128	0.985486
																																																40.4962	0.990098
																																																40.5795	0.988703
																																																40.6628	0.990433
																																																40.7462	0.984079
																																																40.8295	0.988311
																																																40.9128	0.979832
																																																40.9962	0.983991
																																																41.0795	0.97766
																																																41.1628	0.982398
																																																41.2462	0.97609
																																																41.3295	0.976565
																																																41.4128	0.978539
																																																41.4962	0.984847
																																																41.5795	0.985109
																																																41.6628	0.982056
																																																41.7462	0.978322
																																																41.8295	0.980467
																																																41.9128	0.982455
																																																41.9962	0.980584
																																																42.0795	0.981931
																																																42.1628	0.974778
																																																42.2462	0.98025
																																																42.3295	0.983535
																																																42.4128	0.981189
																																																42.4962	0.982231
																																																42.5795	0.980113
																																																42.6628	0.981094
																																																42.7462	0.985136
																																																42.8295	0.986254
																																																42.9128	0.986897
																																																42.9962	0.986125
																																																43.0795	0.987532
																																																43.1628	0.984497
																																																43.2462	0.988688
																																																43.3295	0.985459
																																																43.4128	0.983299
																																																43.4962	0.984813
																																																43.5795	0.981512
																																																43.6628	0.980269
																																																43.7462	0.986163
																																																43.8295	0.984071
																																																43.9128	0.986798
																																																43.9962	0.988558
																																																44.0795	0.987581
																																																44.1628	0.988878
																																																44.2462	0.983166
																																																44.3295	0.983877
																																																44.4128	0.982379
																																																44.4962	0.982014
																																																44.5795	0.986421
																																																44.6628	0.985117
																																																44.7462	0.98363
																																																44.8295	0.981265
																																																44.9128	0.985026
																																																44.9962	0.980972
																																																45.0795	0.982581
																																																45.1628	0.98717
																																																45.2462	0.977812
																																																45.3295	0.97758
																																																45.4128	0.978835
																																																45.4962	0.976463
																																																45.5795	0.983444
																																																45.6628	0.978793
																																																45.7462	0.983683
																																																45.8295	0.976622
																																																45.9128	0.982493
																																																45.9962	0.986231
																																																46.0795	0.974656
																																																46.1628	0.980242
																																																46.2462	0.983417
																																																46.3295	0.979866
																																																46.4128	0.98033
																																																46.4962	0.981189
																																																46.5795	0.982809
																																																46.6628	0.982516
																																																46.7462	0.977972
																																																46.8295	0.981121
																																																46.9128	0.976364
																																																46.9962	0.977759
																																																47.0795	0.976018
																																																47.1628	0.98117
																																																47.2462	0.975014
																																																47.3295	0.970899
																																																47.4128	0.97477
																																																47.4962	0.976675
																																																47.5795	0.978767
																																																47.6628	0.979987
																																																47.7462	0.977117
																																																47.8295	0.976166
																																																47.9128	0.97679
																																																47.9962	0.980889
																																																48.0795	0.982056
																																																48.1628	0.978995
																																																48.2462	0.979375
																																																48.3295	0.986725
																																																48.4128	0.983125
																																																48.4962	0.978257
																																																48.5795	0.98274
																																																48.6628	0.984665
																																																48.7462	0.983223
																																																48.8295	0.985037
																																																48.9128	0.982467
																																																48.9962	0.984486
																																																49.0795	0.981984
																																																49.1628	0.983113
																																																49.2462	0.983961
																																																49.3295	0.97917
																																																49.4128	0.986821
																																																49.4962	0.98463
																																																49.5795	0.983299
																																																49.6628	0.984075
																																																49.7462	0.985573
																																																49.8295	0.983121
																																																49.9128	0.98409
																																																49.9962	0.985417
																																																50.0795	0.984954
																																																50.1628	0.987448
																																																50.2462	0.983067
																																																50.3295	0.987296
																																																50.4128	0.982029
																																																50.4962	0.978752
																																																50.5795	0.97879
																																																50.6628	0.983071
																																																50.7462	0.984216
																																																50.8295	0.979546
																																																50.9128	0.978284
																																																50.9962	0.978965
																																																51.0795	0.976002
																																																51.1628	0.978942
																																																51.2462	0.973265
																																																51.3295	0.973527
																																																51.4128	0.977109
																																																51.4962	0.982851
																																																51.5795	0.979584
																																																51.6628	0.979923
																																																51.7462	0.981102
																																																51.8295	0.981417
																																																51.9128	0.985984
																																																51.9962	0.980204
																																																52.0795	0.983052
																																																52.1628	0.982505
																																																52.2462	0.981425
																																																52.3295	0.978786
																																																52.4128	0.984661
																																																52.4962	0.97998
																																																52.5795	0.975546
																																																52.6628	0.97501
																																																52.7462	0.981474
																																																52.8295	0.979273
																																																52.9128	0.982216
																																																52.9962	0.974808
																																																53.0795	0.974223
																																																53.1628	0.978565
																																																53.2462	0.980957
																																																53.3295	0.979178
																																																53.4128	0.981752
																																																53.4962	0.98071
																																																53.5795	0.983254
																																																53.6628	0.982436
																																																53.7462	0.985026
																																																53.8295	0.984775
																																																53.9128	0.982265
																																																53.9962	0.982752
																																																54.0795	0.983033
																																																54.1628	0.981714
																																																54.2462	0.985338
																																																54.3295	0.983927
																																																54.4128	0.982014
																																																54.4962	0.98201
																																																54.5795	0.977398
																																																54.6628	0.984794
																																																54.7462	0.98506
																																																54.8295	0.976337
																																																54.9128	0.977763
																																																54.9962	0.981524
																																																55.0795	0.977949
																																																55.1628	0.982672
																																																55.2462	0.977679
																																																55.3295	0.97863
																																																55.4128	0.975177
																																																55.4962	0.977029
																																																55.5795	0.976356
																																																55.6628	0.976436
																																																55.7462	0.980911
																																																55.8295	0.978101
																																																55.9128	0.974599
																																																55.9962	0.98306
																																																56.0795	0.981501
																																																56.1628	0.976421
																																																56.2462	0.977265
																																																56.3295	0.975299
																																																56.4128	0.977139
																																																56.4962	0.978501
																																																56.5795	0.977588
																																																56.6628	0.978797
																																																56.7462	0.976409
																																																56.8295	0.978029
																																																56.9128	0.980356
																																																56.9962	0.98144
																																																57.0795	0.974808
																																																57.1628	0.975033
																																																57.2462	0.974645
																																																57.3295	0.969219
																																																57.4128	0.979063
																																																57.4962	0.975569
																																																57.5795	0.974732
																																																57.6628	0.973668
																																																57.7462	0.972265
																																																57.8295	0.976934
																																																57.9128	0.971763
																																																57.9962	0.970957
																																																58.0795	0.97604
																																																58.1628	0.972474
																																																58.2462	0.967918
																																																58.3295	0.965523
																																																58.4128	0.969774
																																																58.4962	0.970306
																																																58.5795	0.967915
																																																58.6628	0.969664
																																																58.7462	0.968861
																																																58.8295	0.970945
																																																58.9128	0.971694
																																																58.9962	0.969918
																																																59.0795	0.97128
																																																59.1628	0.972284
																																																59.2462	0.971204
																																																59.3295	0.969888
																																																59.4128	0.965527
																																																59.4962	0.972379
																																																59.5795	0.971379
																																																59.6628	0.971751
																																																59.7462	0.967401
																																																59.8295	0.968728
																																																59.9128	0.969519
																																																59.9962	0.970226
																																																60.0795	0.973356
																																																60.1628	0.968226
																																																60.2462	0.970842
																																																60.3295	0.962967
																																																60.4128	0.970858
																																																60.4962	0.968831
																																																60.5795	0.974067
																																																60.6628	0.97266
																																																60.7462	0.970694
																																																60.8295	0.970276
																																																60.9128	0.971706
																																																60.9962	0.972546
																																																61.0795	0.975269
																																																61.1628	0.968808
																																																61.2462	0.966629
																																																61.3295	0.974618
																																																61.4128	0.971196
																																																61.4962	0.973721
																																																61.5795	0.968702
																																																61.6628	0.967614
																																																61.7462	0.969173
																																																61.8295	0.967538
																																																61.9128	0.966781
																																																61.9962	0.968907
																																																62.0795	0.966861
																																																62.1628	0.972052
																																																62.2462	0.971036
																																																62.3295	0.969645
																																																62.4128	0.970607
																																																62.4962	0.967219
																																																62.5795	0.968466
																																																62.6628	0.963237
																																																62.7462	0.96466
																																																62.8295	0.965576
																																																62.9128	0.967808
																																																62.9962	0.970074
																																																63.0795	0.968002
																																																63.1628	0.968238
																																																63.2462	0.973314
																																																63.3295	0.968519
																																																63.4128	0.969013
																																																63.4962	0.967709
																																																63.5795	0.96666
																																																63.6628	0.965249
																																																63.7462	0.964238
																																																63.8295	0.964648
																																																63.9128	0.964808
																																																63.9962	0.96223
																																																64.0795	0.959697
																																																64.1628	0.969903
																																																64.2462	0.964515
																																																64.3295	0.967633
																																																64.4128	0.963701
																																																64.4962	0.961443
																																																64.5795	0.963614
																																																64.6628	0.961545
																																																64.7462	0.96415
																																																64.8295	0.964276
																																																64.9128	0.961389
																																																64.9962	0.962032
																																																65.0795	0.960564
																																																65.1628	0.962393
																																																65.2462	0.958731
																																																65.3295	0.963511
																																																65.4128	0.960203
																																																65.4962	0.960876
																																																65.5795	0.960519
																																																65.6628	0.962081
																																																65.7462	0.959739
																																																65.8295	0.955929
																																																65.9128	0.961583
																																																65.9962	0.959222
																																																66.0795	0.963359
																																																66.1628	0.959032
																																																66.2462	0.961081
																																																66.3295	0.961523
																																																66.4128	0.956134
																																																66.4962	0.960945
																																																66.5795	0.962393
																																																66.6628	0.959195
																																																66.7462	0.96188
																																																66.8295	0.958709
																																																66.9128	0.959439
																																																66.9962	0.963218
																																																67.0795	0.958944
																																																67.1628	0.960382
																																																67.2462	0.955602
																																																67.3295	0.956788
																																																67.4128	0.95669
																																																67.4962	0.962564
																																																67.5795	0.959325
																																																67.6628	0.967356
																																																67.7462	0.959564
																																																67.8295	0.965644
																																																67.9128	0.959785
																																																67.9962	0.957971
																																																68.0795	0.963158
																																																68.1628	0.951457
																																																68.2462	0.952457
																																																68.3295	0.947206
																																																68.4128	0.956169
																																																68.4962	0.960986
																																																68.5795	0.953762
																																																68.6628	0.955092
																																																68.7462	0.954332
																																																68.8295	0.959188
																																																68.9128	0.95807
																																																68.9962	0.959887
[truncated: 38 more columns]
